# Supplementary material for: The Kalash Genetic Isolate: Ancient Divergence, Drift, and Selection
Source: Am J Hum Genet. 2015 May 7;96(5):775–83. doi: 10.1016/j.ajhg.2015.03.012 (PMC4570283; doi:10.1016/j.ajhg.2015.03.012)
Supplement: Table S3. f3 Test Results for the Kalash [file mmc2.xlsx]

## Sheet: Table S3
Target	Source1	Source2	f3-statistics	Z-score
Kalash	Adygei	Armenia	0.0127474	77.3906
Kalash	Adygei	Chamar	0.00799822	53.2426
Kalash	Adygei	CHB	0.00874066	47.1777
Kalash	Adygei	Chechens	0.0123186	78.1387
Kalash	Adygei	Dharkars	0.0085061	57.6846
Kalash	Adygei	Dusadh	0.00820545	53.9649
Kalash	Adygei	French	0.0128243	78.7561
Kalash	Adygei	GIH	0.00859925	61.0527
Kalash	Adygei	Hungarians	0.0126402	74.8623
Kalash	Adygei	Iranians	0.0117214	75.8634
Kalash	Adygei	Palestinians	0.0126493	76.0308
Kalash	Adygei	Tajiks	0.0106489	73.6342
Kalash	Adygei	TSI	0.0130555	77.1298
Kalash	Adygei	Turkmen	0.011141	70.5896
Kalash	Adygei	Uzbeks	0.0104346	70.3358
Kalash	Adygei	Velamas	0.00835534	54.5117
Kalash	Armenia	Chamar	0.00769335	51.2815
Kalash	Armenia	CHB	0.00753662	42.9065
Kalash	Armenia	Chechens	0.0125409	78.9607
Kalash	Armenia	Dharkars	0.00831099	55.5144
Kalash	Armenia	GIH	0.00854206	60.5599
Kalash	Armenia	Iranians	0.0124806	77.8894
Kalash	Armenia	Palestinians	0.0137608	81.5265
Kalash	Armenia	Tajiks	0.0106961	71.9888
Kalash	Armenia	TSI	0.013864	79.1564
Kalash	Armenia	Turkmen	0.011362	71.2681
Kalash	Armenia	Uzbeks	0.0100728	66.8208
Kalash	Armenia	Velamas	0.00824641	52.8899
Kalash	Balochi	Adygei	0.0102488	72.4498
Kalash	Balochi	Armenia	0.0105167	73.1062
Kalash	Balochi	Chamar	0.00990151	68.333
Kalash	Balochi	CHB	0.00960152	56.0323
Kalash	Balochi	Chechens	0.010095	73.3602
Kalash	Balochi	Dharkars	0.00984747	70.4929
Kalash	Balochi	Dusadh	0.00978525	70.377
Kalash	Balochi	French	0.0101054	70.1396
Kalash	Balochi	GIH	0.00985815	74.5544
Kalash	Balochi	Hungarians	0.010065	68.8352
Kalash	Balochi	Iranians	0.0105308	77.54
Kalash	Balochi	Palestinians	0.0108372	75.1545
Kalash	Balochi	Pathan	0.00999774	75.1225
Kalash	Balochi	Tajiks	0.00992061	74.4542
Kalash	Balochi	TSI	0.0103148	70.5312
Kalash	Balochi	Turkmen	0.0101476	72.4317
Kalash	Balochi	Uzbeks	0.00986781	72.494
Kalash	Balochi	Velamas	0.0100669	70.863
Kalash	Brahui	Adygei	0.0102227	71.7235
Kalash	Brahui	Armenia	0.0105179	73.0351
Kalash	Brahui	Balochi	0.0110985	85.2124
Kalash	Brahui	Chamar	0.00970409	71.6896
Kalash	Brahui	CHB	0.00935149	57.5091
Kalash	Brahui	Chechens	0.0101509	72.6565
Kalash	Brahui	Dharkars	0.00974532	71.1313
Kalash	Brahui	Dusadh	0.00966513	72.4726
Kalash	Brahui	French	0.0101551	69.113
Kalash	Brahui	GIH	0.00975676	73.9087
Kalash	Brahui	Hungarians	0.0100677	68.3698
Kalash	Brahui	Iranians	0.0105914	77.395
Kalash	Brahui	Kol	0.00961934	74.8414
Kalash	Brahui	Makrani	0.0111714	84.6033
Kalash	Brahui	Palestinians	0.0108913	74.8518
Kalash	Brahui	Pathan	0.00994319	76.8655
Kalash	Brahui	Sindhi	0.0102784	81.0727
Kalash	Brahui	Tajiks	0.00989652	72.8626
Kalash	Brahui	TSI	0.0103745	69.9663
Kalash	Brahui	Turkmen	0.0101901	73.4413
Kalash	Brahui	Uzbeks	0.00975894	71.926
Kalash	Brahui	Velamas	0.00998994	72.1894
Kalash	Burusho	Adygei	0.00936264	65.3593
Kalash	Burusho	Armenia	0.00918882	62.9504
Kalash	Burusho	Balochi	0.00962237	71.1145
Kalash	Burusho	Brahui	0.0095776	70.8773
Kalash	Burusho	Chamar	0.0110629	70.6939
Kalash	Burusho	CHB	0.0130233	68.0333
Kalash	Burusho	Chechens	0.00922396	64.7273
Kalash	Burusho	Dharkars	0.010577	70.2701
Kalash	Burusho	Dusadh	0.0107569	69.1975
Kalash	Burusho	French	0.00917614	61.9516
Kalash	Burusho	GIH	0.010276	71.583
Kalash	Burusho	Hungarians	0.0092101	61.9382
Kalash	Burusho	Iranians	0.00936336	67.8128
Kalash	Burusho	Kol	0.0108469	72.4226
Kalash	Burusho	Makrani	0.0095684	69.9046
Kalash	Burusho	Palestinians	0.00932886	63.3549
Kalash	Burusho	Pathan	0.00986301	70.7698
Kalash	Burusho	Sherpa	0.0128946	70.3897
Kalash	Burusho	Sindhi	0.00987612	73.2869
Kalash	Burusho	Tajiks	0.00982721	69.259
Kalash	Burusho	TSI	0.00916371	61.5026
Kalash	Burusho	Turkmen	0.00987357	67.9959
Kalash	Burusho	Uzbeks	0.0106585	71.6584
Kalash	Burusho	Velamas	0.0106289	68.0109
Kalash	Burusho	Yemenese	0.00968866	64.1468
Kalash	Chamar	Dharkars	0.0138577	75.0323
Kalash	Chamar	GIH	0.0129109	80.5621
Kalash	Chamar	Palestinians	0.00831543	55.2566
Kalash	Chamar	Tajiks	0.00951015	63.0478
Kalash	Chamar	TSI	0.00764053	49.5204
Kalash	Chamar	Velamas	0.0141939	76.2208
Kalash	CHB	Chamar	0.0156583	66.8881
Kalash	CHB	Chechens	0.00809376	44.6284
Kalash	CHB	Dharkars	0.0138562	64.0575
Kalash	CHB	GIH	0.0123983	65.6542
Kalash	CHB	Palestinians	0.0084375	47.703
Kalash	CHB	Tajiks	0.0121679	60.3787
Kalash	CHB	TSI	0.00771669	40.7266
Kalash	CHB	Uzbeks	0.0188565	79.1112
Kalash	CHB	Velamas	0.0138555	61.693
Kalash	Chechens	Chamar	0.00774329	52.5811
Kalash	Chechens	Dharkars	0.00829299	56.1048
Kalash	Chechens	GIH	0.00848133	61.8676
Kalash	Chechens	Palestinians	0.01243	76.9596
Kalash	Chechens	Tajiks	0.0104671	72.1353
Kalash	Chechens	TSI	0.0128501	79.48
Kalash	Chechens	Uzbeks	0.0101129	67.9364
Kalash	Chechens	Velamas	0.00819198	54.9376
Kalash	Dusadh	Armenia	0.00783975	51.6732
Kalash	Dusadh	Chamar	0.0146774	75.3172
Kalash	Dusadh	CHB	0.0146597	64.4904
Kalash	Dusadh	Chechens	0.00785573	54.4574
Kalash	Dusadh	Dharkars	0.013261	72.1753
Kalash	Dusadh	GIH	0.0123723	79.9039
Kalash	Dusadh	Hungarians	0.00786921	48.9784
Kalash	Dusadh	Iranians	0.00847542	63.0795
Kalash	Dusadh	Palestinians	0.00839285	56.7417
Kalash	Dusadh	Tajiks	0.00934514	63.3265
Kalash	Dusadh	TSI	0.00778442	50.0898
Kalash	Dusadh	Turkmen	0.00941636	62.7059
Kalash	Dusadh	Uzbeks	0.0106645	65.8071
Kalash	Dusadh	Velamas	0.0135719	74.4751
Kalash	French	Armenia	0.0133241	78.7203
Kalash	French	Chamar	0.0076322	50.5116
Kalash	French	CHB	0.00785624	42.8976
Kalash	French	Chechens	0.0127179	79.3318
Kalash	French	Dharkars	0.00824685	53.78
Kalash	French	Dusadh	0.00771271	50.6229
Kalash	French	GIH	0.00839289	60.5203
Kalash	French	Hungarians	0.0150188	84.04
Kalash	French	Iranians	0.0120503	75.7391
Kalash	French	Palestinians	0.0134707	79.0893
Kalash	French	Tajiks	0.0109821	73.0605
Kalash	French	TSI	0.0151388	85.0249
Kalash	French	Turkmen	0.011372	70.2017
Kalash	French	Uzbeks	0.0105946	69.8926
Kalash	French	Velamas	0.00784941	50.905
Kalash	GIH	Dharkars	0.0119908	80.4342
Kalash	GIH	Tajiks	0.00941659	68.4454
Kalash	GIH	Velamas	0.0122305	79.5539
Kalash	Hazara	Adygei	0.00989475	65.6264
Kalash	Hazara	Armenia	0.00935082	63.9858
Kalash	Hazara	Balochi	0.00982665	71.0978
Kalash	Hazara	Brahui	0.00969391	72.302
Kalash	Hazara	Burusho	0.0110794	73.3803
Kalash	Hazara	Chamar	0.0120407	69.5731
Kalash	Hazara	CHB	0.0217837	86.4794
Kalash	Hazara	Chechens	0.00949305	64.6725
Kalash	Hazara	Dharkars	0.0113	68.4521
Kalash	Hazara	Dusadh	0.0115753	68.4482
Kalash	Hazara	French	0.00968304	63.592
Kalash	Hazara	GIH	0.01061	74.5476
Kalash	Hazara	Hungarians	0.00979642	61.7398
Kalash	Hazara	Iranians	0.00961561	68.7584
Kalash	Hazara	Kol	0.0118056	73.9626
Kalash	Hazara	Makrani	0.00973926	70.4241
Kalash	Hazara	Palestinians	0.00971621	65.0868
Kalash	Hazara	Pathan	0.0103017	72.5142
Kalash	Hazara	Saudis	0.00989087	64.6326
Kalash	Hazara	Sherpa	0.0208097	88.8709
Kalash	Hazara	Sindhi	0.0102091	72.6224
Kalash	Hazara	Tajiks	0.0111414	74.6601
Kalash	Hazara	TSI	0.0095379	60.5563
Kalash	Hazara	Turkmen	0.0114144	73.5803
Kalash	Hazara	Turks	0.0101711	70.0774
Kalash	Hazara	Uzbeks	0.0142928	83.5453
Kalash	Hazara	Velamas	0.0112865	68.598
Kalash	Hazara	Yemenese	0.0104793	62.9983
Kalash	Hungarians	Armenia	0.0131078	75.6329
Kalash	Hungarians	Chamar	0.00771359	50.7029
Kalash	Hungarians	CHB	0.0081133	43.1659
Kalash	Hungarians	Chechens	0.012525	76.6238
Kalash	Hungarians	Dharkars	0.00829933	54.2712
Kalash	Hungarians	GIH	0.00836531	59.7403
Kalash	Hungarians	Iranians	0.0118648	72.3708
Kalash	Hungarians	Palestinians	0.0131343	74.9369
Kalash	Hungarians	Tajiks	0.0109763	71.7497
Kalash	Hungarians	TSI	0.0147099	81.1873
Kalash	Hungarians	Turkmen	0.0112591	66.9195
Kalash	Hungarians	Uzbeks	0.0106641	69.3594
Kalash	Hungarians	Velamas	0.00793701	50.663
Kalash	Iranians	Chamar	0.0084736	60.6258
Kalash	Iranians	CHB	0.00860157	49.7387
Kalash	Iranians	Chechens	0.0115838	77.0603
Kalash	Iranians	Dharkars	0.00881061	61.1661
Kalash	Iranians	GIH	0.00895145	66.5111
Kalash	Iranians	Palestinians	0.0129886	81.0824
Kalash	Iranians	Tajiks	0.0104298	73.7787
Kalash	Iranians	TSI	0.0125229	78.1125
Kalash	Iranians	Turkmen	0.0110224	73.5668
Kalash	Iranians	Uzbeks	0.0100852	71.3054
Kalash	Iranians	Velamas	0.00887472	61.4564
Kalash	Kol	Adygei	0.00813169	57.4353
Kalash	Kol	Armenia	0.00785942	55.5514
Kalash	Kol	Balochi	0.00981026	73.9644
Kalash	Kol	Chamar	0.0150739	82.8517
Kalash	Kol	CHB	0.0152148	72.0127
Kalash	Kol	Chechens	0.00792493	57.2745
Kalash	Kol	Dharkars	0.0133272	79.6209
Kalash	Kol	Dusadh	0.0140709	80.6088
Kalash	Kol	French	0.00780946	55.0156
Kalash	Kol	GIH	0.0125548	85.5719
Kalash	Kol	Hungarians	0.00780476	54.2369
Kalash	Kol	Iranians	0.00850984	64.7899
Kalash	Kol	Palestinians	0.00829995	59.3487
Kalash	Kol	Pathan	0.0103539	75.7686
Kalash	Kol	Tajiks	0.00942585	67.108
Kalash	Kol	TSI	0.00779572	54.5398
Kalash	Kol	Turkmen	0.00948571	63.7557
Kalash	Kol	Uzbeks	0.0109397	71.5078
Kalash	Kol	Velamas	0.0135953	80.055
Kalash	Makrani	Adygei	0.0104021	72.2121
Kalash	Makrani	Armenia	0.0107478	72.4752
Kalash	Makrani	Balochi	0.0111194	82.341
Kalash	Makrani	Chamar	0.00960212	67.6241
Kalash	Makrani	CHB	0.00932981	54.1271
Kalash	Makrani	Chechens	0.010268	73.224
Kalash	Makrani	Dharkars	0.00971986	68.6706
Kalash	Makrani	Dusadh	0.00959712	69.6483
Kalash	Makrani	French	0.0102715	69.6027
Kalash	Makrani	GIH	0.00972768	72.9079
Kalash	Makrani	Hungarians	0.010166	66.9061
Kalash	Makrani	Iranians	0.0108432	77.1172
Kalash	Makrani	Kol	0.00960361	72.6346
Kalash	Makrani	Palestinians	0.0113025	76.8451
Kalash	Makrani	Pathan	0.0099416	74.9417
Kalash	Makrani	Tajiks	0.00994993	72.724
Kalash	Makrani	TSI	0.010563	71.5652
Kalash	Makrani	Turkmen	0.0102886	71.2778
Kalash	Makrani	Uzbeks	0.00981111	71.1813
Kalash	Makrani	Velamas	0.00997122	69.1085
Kalash	Palestinians	Dharkars	0.00863283	57.2208
Kalash	Palestinians	GIH	0.0088444	63.3201
Kalash	Palestinians	Tajiks	0.0107752	72.0325
Kalash	Palestinians	TSI	0.0142191	82.3427
Kalash	Palestinians	Velamas	0.00867686	56.454
Kalash	Pathan	Adygei	0.00979608	69.2426
Kalash	Pathan	Armenia	0.00985969	69.0749
Kalash	Pathan	Chamar	0.0105563	73.009
Kalash	Pathan	CHB	0.0108381	60.6072
Kalash	Pathan	Chechens	0.00969743	70.1816
Kalash	Pathan	Dharkars	0.0102118	71.0503
Kalash	Pathan	Dusadh	0.010328	72.2647
Kalash	Pathan	French	0.00983041	69.6876
Kalash	Pathan	GIH	0.0100823	74.9057
Kalash	Pathan	Hungarians	0.00979627	68.4785
Kalash	Pathan	Iranians	0.00987793	73.2692
Kalash	Pathan	Palestinians	0.00998766	70.1696
Kalash	Pathan	Tajiks	0.00985452	73.339
Kalash	Pathan	TSI	0.00984623	69.2954
Kalash	Pathan	Turkmen	0.00994955	69.8495
Kalash	Pathan	Uzbeks	0.0101363	72.6804
Kalash	Pathan	Velamas	0.0103693	68.5687
Kalash	Saudis	Adygei	0.0126476	76.5494
Kalash	Saudis	Armenia	0.0138229	81.3962
Kalash	Saudis	Balochi	0.0109196	74.8073
Kalash	Saudis	Brahui	0.0110721	75.5215
Kalash	Saudis	Burusho	0.00934738	64.1972
Kalash	Saudis	Chamar	0.00845733	54.1758
Kalash	Saudis	CHB	0.00867684	45.9454
Kalash	Saudis	Chechens	0.0124107	76.9319
Kalash	Saudis	Dharkars	0.00881827	56.723
Kalash	Saudis	Dusadh	0.00857282	54.8911
Kalash	Saudis	French	0.0133643	78.3461
Kalash	Saudis	GIH	0.00888993	62.824
Kalash	Saudis	Hungarians	0.0130443	73.9944
Kalash	Saudis	Iranians	0.0132705	83.8381
Kalash	Saudis	Kol	0.00848879	60.2665
Kalash	Saudis	Makrani	0.0114936	77.2129
Kalash	Saudis	Palestinians	0.0155628	89.4046
Kalash	Saudis	Pathan	0.0100011	69.7305
Kalash	Saudis	Sherpa	0.00859551	47.795
Kalash	Saudis	Sindhi	0.0099254	69.5249
Kalash	Saudis	Tajiks	0.0107833	71.0496
Kalash	Saudis	TSI	0.0141644	81.4526
Kalash	Saudis	Turkmen	0.0117473	70.6162
Kalash	Saudis	Turks	0.0134516	81.3789
Kalash	Saudis	Uzbeks	0.0104859	68.9307
Kalash	Saudis	Velamas	0.00884831	54.9916
Kalash	Saudis	Yemenese	0.0160743	87.2736
Kalash	Sherpa	Adygei	0.00852566	48.6892
Kalash	Sherpa	Armenia	0.00741939	44.1982
Kalash	Sherpa	Balochi	0.00946353	58.0503
Kalash	Sherpa	Brahui	0.00925833	59.7425
Kalash	Sherpa	Chamar	0.0155347	68.4293
Kalash	Sherpa	CHB	0.0348309	104.88
Kalash	Sherpa	Chechens	0.00796291	47.5529
Kalash	Sherpa	Dharkars	0.0137331	65.4475
Kalash	Sherpa	Dusadh	0.0144523	64.7084
Kalash	Sherpa	French	0.00776303	44.6411
Kalash	Sherpa	GIH	0.0122524	69.0789
Kalash	Sherpa	Hungarians	0.00799706	44.5023
Kalash	Sherpa	Iranians	0.00846415	52.5559
Kalash	Sherpa	Kol	0.0150069	74.3225
Kalash	Sherpa	Makrani	0.00918683	55.4689
Kalash	Sherpa	Palestinians	0.00824156	48.646
Kalash	Sherpa	Pathan	0.010661	62.986
Kalash	Sherpa	Sindhi	0.0107957	65.4739
Kalash	Sherpa	Tajiks	0.0118239	62.6118
Kalash	Sherpa	TSI	0.00759729	42.3541
Kalash	Sherpa	Turkmen	0.0120854	61.7055
Kalash	Sherpa	Uzbeks	0.0180137	81.2232
Kalash	Sherpa	Velamas	0.0136553	63.3698
Kalash	Sindhi	Adygei	0.00942309	68.5399
Kalash	Sindhi	Armenia	0.009493	67.1434
Kalash	Sindhi	Balochi	0.0102997	79.9861
Kalash	Sindhi	Chamar	0.0112323	77.1974
Kalash	Sindhi	CHB	0.0109021	62.7963
Kalash	Sindhi	Chechens	0.00929343	67.316
Kalash	Sindhi	Dharkars	0.0108239	75.0187
Kalash	Sindhi	Dusadh	0.010956	75.6579
Kalash	Sindhi	French	0.00931261	67.0115
Kalash	Sindhi	GIH	0.0105971	79.5096
Kalash	Sindhi	Hungarians	0.00929324	66.1785
Kalash	Sindhi	Iranians	0.00977756	72.9151
Kalash	Sindhi	Kol	0.0109569	79.2917
Kalash	Sindhi	Makrani	0.0103244	78.1314
Kalash	Sindhi	Palestinians	0.00989041	70.818
Kalash	Sindhi	Pathan	0.0099993	75.6438
Kalash	Sindhi	Tajiks	0.00965477	72.6333
Kalash	Sindhi	TSI	0.00938958	66.3814
Kalash	Sindhi	Turkmen	0.00974986	71.6628
Kalash	Sindhi	Uzbeks	0.010002	73.6635
Kalash	Sindhi	Velamas	0.011001	77.1306
Kalash	Tajiks	Dharkars	0.00947057	65.9867
Kalash	Tajiks	Velamas	0.0093996	63.8277
Kalash	TSI	Dharkars	0.00823969	53.0064
Kalash	TSI	GIH	0.00842171	59.2758
Kalash	TSI	Tajiks	0.0109297	72.9235
Kalash	TSI	Velamas	0.00797509	50.7323
Kalash	Turkmen	Chamar	0.00945946	60.3925
Kalash	Turkmen	CHB	0.0125823	59.3261
Kalash	Turkmen	Chechens	0.0109079	70.5658
Kalash	Turkmen	Dharkars	0.00947205	63.5366
Kalash	Turkmen	GIH	0.00942016	66.6588
Kalash	Turkmen	Palestinians	0.0116614	72.5388
Kalash	Turkmen	Tajiks	0.0106209	72.9029
Kalash	Turkmen	TSI	0.01157	69.1638
Kalash	Turkmen	Uzbeks	0.0113529	72.9419
Kalash	Turkmen	Velamas	0.00951848	60.586
Kalash	Turks	Adygei	0.0124606	76.8663
Kalash	Turks	Armenia	0.0130768	78.2291
Kalash	Turks	Balochi	0.0104229	73.5484
Kalash	Turks	Brahui	0.0104972	74.9247
Kalash	Turks	Burusho	0.00943839	66.2865
Kalash	Turks	Chamar	0.00835944	58.1046
Kalash	Turks	CHB	0.00933177	52.3543
Kalash	Turks	Chechens	0.0122003	78.3227
Kalash	Turks	Dharkars	0.00868532	59.5509
Kalash	Turks	Dusadh	0.00835846	58.3099
Kalash	Turks	French	0.0130107	77.5365
Kalash	Turks	GIH	0.00881903	64.6538
Kalash	Turks	Hungarians	0.0128017	75.4425
Kalash	Turks	Iranians	0.0121358	79.332
Kalash	Turks	Kol	0.00839978	62.4553
Kalash	Turks	Makrani	0.0106685	73.9197
Kalash	Turks	Palestinians	0.0133365	80.0688
Kalash	Turks	Pathan	0.0099462	71.685
Kalash	Turks	Sherpa	0.00918844	55.5633
Kalash	Turks	Sindhi	0.00963525	71.5423
Kalash	Turks	Tajiks	0.0108157	73.7765
Kalash	Turks	TSI	0.0134482	79.7349
Kalash	Turks	Turkmen	0.0113926	72.7369
Kalash	Turks	Uzbeks	0.0106783	73.3413
Kalash	Turks	Velamas	0.00866261	59.4037
Kalash	Turks	Yemenese	0.012785	76.1295
Kalash	Uzbeks	Chamar	0.0110945	68.6553
Kalash	Uzbeks	Dharkars	0.010623	66.9867
Kalash	Uzbeks	GIH	0.0101441	71.1428
Kalash	Uzbeks	Palestinians	0.0104307	68.2352
Kalash	Uzbeks	Tajiks	0.0111074	75.1168
Kalash	Uzbeks	TSI	0.0104681	67.3872
Kalash	Uzbeks	Velamas	0.0105053	65.3307
Kalash	Velamas	Dharkars	0.0128778	71.4735
Kalash	Yemenese	Adygei	0.0119798	73.3267
Kalash	Yemenese	Armenia	0.0129882	74.8705
Kalash	Yemenese	Balochi	0.0110686	75.7813
Kalash	Yemenese	Brahui	0.0111651	75.8725
Kalash	Yemenese	Chamar	0.00944199	56.832
Kalash	Yemenese	CHB	0.0102333	48.5764
Kalash	Yemenese	Chechens	0.0117726	72.9532
Kalash	Yemenese	Dharkars	0.0095786	59.3645
Kalash	Yemenese	Dusadh	0.00940739	57.2604
Kalash	Yemenese	French	0.0125705	71.0715
Kalash	Yemenese	GIH	0.00944223	63.7508
Kalash	Yemenese	Hungarians	0.0123328	68.2583
Kalash	Yemenese	Iranians	0.0128395	78.9159
Kalash	Yemenese	Kol	0.00924018	60.3888
Kalash	Yemenese	Makrani	0.0117937	77.4328
Kalash	Yemenese	Palestinians	0.0151111	83.5904
Kalash	Yemenese	Pathan	0.010149	68.5642
Kalash	Yemenese	Sherpa	0.0100869	48.7834
Kalash	Yemenese	Sindhi	0.010432	71.8937
Kalash	Yemenese	Tajiks	0.0106906	68.893
Kalash	Yemenese	TSI	0.0132874	75.4575
Kalash	Yemenese	Turkmen	0.0117125	71.7996
Kalash	Yemenese	Uzbeks	0.0108722	65.5218
Kalash	Yemenese	Velamas	0.00961822	57.954
