# Supplementary material for: The Kalash Genetic Isolate: Ancient Divergence, Drift, and Selection
Source: Am J Hum Genet. 2015 May 7;96(5):775–83. doi: 10.1016/j.ajhg.2015.03.012 (PMC4570283; doi:10.1016/j.ajhg.2015.03.012)
Supplement: Table S4. ALDER Results for the Kalash [file mmc3.xlsx]

## Sheet: Table S4
p-value	Target	Source1	Source2	Alder Z-score	Estimated time of admixture
170	Kalash	Adygei	Armenia	0.45	291.02 +/- 377.47
7.7e-07	Kalash	Adygei	Chamar	5.93	111.40 +/- 18.79
0.069	Kalash	Adygei	CHB	3.64	97.08 +/- 26.68
250	Kalash	Adygei	Chechens	0	500.00 +/- inf
0.58	Kalash	Adygei	Dharkars	3.05	126.11 +/- 39.96
5.2	Kalash	Adygei	Dusadh	2.32	167.20 +/- 55.56
0.00068	Kalash	Adygei	GIH	4.69	109.57 +/- 21.49
15	Kalash	Adygei	Hungarians	1.87	173.96 +/- 79.47
52	Kalash	Adygei	Iranians	1.27	302.03 +/- 126.02
0.001	Kalash	Adygei	Kol	4.61	91.04 +/- 19.77
250	Kalash	Adygei	Saudis	0	441.88 +/- inf
2.5	Kalash	Adygei	Sherpa	2.57	112.06 +/- 43.54
12	Kalash	Adygei	Tajiks	1.97	197.74 +/- 85.23
250	Kalash	Adygei	TSI	0	500.00 +/- inf
0.68	Kalash	Adygei	Turkmen	3	239.03 +/- 45.22
130	Kalash	Adygei	Turks	0.68	129.12 +/- 157.34
0.36	Kalash	Adygei	Uzbeks	3.19	154.04 +/- 41.74
0.12	Kalash	Adygei	Velamas	3.49	102.87 +/- 29.27
250	Kalash	Adygei	Yemenese	0	500.00 +/- inf
1.7e-11	Kalash	Armenia	Chamar	7.49	95.75 +/- 12.78
0.0013	Kalash	Armenia	CHB	4.56	98.14 +/- 21.54
150	Kalash	Armenia	Chechens	0.52	167.56 +/- 215.53
0.0037	Kalash	Armenia	Dharkars	4.34	143.31 +/- 31.02
0.94	Kalash	Armenia	Dusadh	2.9	140.76 +/- 41.63
0.00017	Kalash	Armenia	GIH	4.97	103.25 +/- 18.64
39	Kalash	Armenia	Hungarians	1.43	157.91 +/- 103.39
170	Kalash	Armenia	Iranians	0.43	171.61 +/- 260.89
5.6e-06	Kalash	Armenia	Kol	5.59	92.30 +/- 16.50
42	Kalash	Armenia	Saudis	1.39	120.81 +/- 54.26
0.01	Kalash	Armenia	Sherpa	4.1	112.30 +/- 27.39
16	Kalash	Armenia	Tajiks	1.86	223.40 +/- 79.77
190	Kalash	Armenia	TSI	0.3	204.82 +/- 336.15
4	Kalash	Armenia	Turkmen	2.42	191.62 +/- 36.91
68	Kalash	Armenia	Turks	1.11	86.51 +/- 65.60
0.00031	Kalash	Armenia	Uzbeks	4.85	128.09 +/- 26.42
0.36	Kalash	Armenia	Velamas	3.19	92.87 +/- 29.11
250	Kalash	Armenia	Yemenese	0	500.00 +/- inf
0.15	Kalash	Balochi	Adygei	3.44	99.52 +/- 28.93
0.054	Kalash	Balochi	Armenia	3.7	85.04 +/- 16.58
41	Kalash	Balochi	Burusho	1.4	107.61 +/- 76.66
1.5e-05	Kalash	Balochi	Chamar	5.42	119.73 +/- 22.10
0.022	Kalash	Balochi	CHB	3.92	131.28 +/- 33.49
1.4	Kalash	Balochi	Chechens	2.78	51.77 +/- 17.10
7.7	Kalash	Balochi	Dharkars	2.17	130.19 +/- 60.09
3.4	Kalash	Balochi	Dusadh	2.47	194.99 +/- 65.29
0.00022	Kalash	Balochi	French	4.92	105.19 +/- 18.06
11	Kalash	Balochi	GIH	2.02	105.95 +/- 42.46
0.25	Kalash	Balochi	Hazara	3.3	192.34 +/- 46.83
0.011	Kalash	Balochi	Hungarians	4.08	79.73 +/- 19.55
0.027	Kalash	Balochi	Iranians	3.87	79.23 +/- 16.54
0.0065	Kalash	Balochi	Kol	4.21	99.97 +/- 20.41
33	Kalash	Balochi	Makrani	1.52	148.09 +/- 58.35
16	Kalash	Balochi	Pathan	1.85	116.28 +/- 55.18
1.6	Kalash	Balochi	Saudis	2.73	103.13 +/- 37.82
0.027	Kalash	Balochi	Sherpa	3.87	166.79 +/- 43.07
47	Kalash	Balochi	Sindhi	1.32	98.87 +/- 56.90
52	Kalash	Balochi	Tajiks	1.26	254.07 +/- 122.48
0.079	Kalash	Balochi	TSI	3.61	148.12 +/- 31.37
7.7	Kalash	Balochi	Turkmen	2.16	126.44 +/- 58.47
0.027	Kalash	Balochi	Turks	3.88	59.29 +/- 11.98
19	Kalash	Balochi	Uzbeks	1.77	183.38 +/- 89.83
40	Kalash	Balochi	Velamas	1.42	113.03 +/- 76.67
250	Kalash	Balochi	Yemenese	0	143.11 +/- inf
4.6	Kalash	Brahui	Adygei	2.36	130.93 +/- 46.28
14	Kalash	Brahui	Armenia	1.92	98.04 +/- 49.08
250	Kalash	Brahui	Balochi	0	240.26 +/- inf
64	Kalash	Brahui	Burusho	1.14	274.37 +/- 140.48
7e-06	Kalash	Brahui	Chamar	5.55	125.33 +/- 18.40
0.019	Kalash	Brahui	CHB	3.96	120.48 +/- 30.43
11	Kalash	Brahui	Chechens	2.04	52.59 +/- 25.81
27	Kalash	Brahui	Dharkars	1.61	310.19 +/- 101.48
0.66	Kalash	Brahui	Dusadh	3.01	156.10 +/- 45.72
0.66	Kalash	Brahui	French	3.01	123.94 +/- 28.40
0.067	Kalash	Brahui	GIH	3.65	193.61 +/- 38.31
0.56	Kalash	Brahui	Hazara	3.06	153.78 +/- 46.97
3.8	Kalash	Brahui	Hungarians	2.43	132.67 +/- 46.65
250	Kalash	Brahui	Iranians	0	455.53 +/- inf
0.0009	Kalash	Brahui	Kol	4.64	117.13 +/- 24.22
250	Kalash	Brahui	Makrani	0	24.63 +/- inf
45	Kalash	Brahui	Pathan	1.35	182.67 +/- 104.84
230	Kalash	Brahui	Saudis	0.14	103.80 +/- 363.53
0.19	Kalash	Brahui	Sherpa	3.37	146.31 +/- 43.42
32	Kalash	Brahui	Sindhi	1.53	193.10 +/- 87.34
85	Kalash	Brahui	Tajiks	0.96	152.67 +/- 130.03
37	Kalash	Brahui	TSI	1.46	244.65 +/- 116.22
110	Kalash	Brahui	Turkmen	0.78	171.39 +/- 164.26
0.29	Kalash	Brahui	Turks	3.25	67.67 +/- 20.80
1	Kalash	Brahui	Uzbeks	2.87	181.10 +/- 60.03
4.3	Kalash	Brahui	Velamas	2.39	148.17 +/- 45.79
250	Kalash	Brahui	Yemenese	0	274.30 +/- inf
34	Kalash	Burusho	Adygei	1.5	126.23 +/- 84.11
0.074	Kalash	Burusho	Armenia	3.62	89.34 +/- 24.66
0.35	Kalash	Burusho	Chamar	3.2	197.28 +/- 45.42
1.6	Kalash	Burusho	CHB	2.73	149.40 +/- 54.81
110	Kalash	Burusho	Chechens	0.8	75.33 +/- 94.02
250	Kalash	Burusho	Dharkars	0	42.58 +/- inf
250	Kalash	Burusho	Dusadh	0	397.87 +/- inf
2.5	Kalash	Burusho	French	2.57	90.26 +/- 35.06
120	Kalash	Burusho	GIH	0.7	171.66 +/- 219.55
1.4	Kalash	Burusho	Hungarians	2.78	129.66 +/- 45.28
6.5	Kalash	Burusho	Iranians	2.23	84.45 +/- 37.90
71	Kalash	Burusho	Kol	1.08	135.29 +/- 103.26
98	Kalash	Burusho	Saudis	0.86	119.60 +/- 138.35
2.5	Kalash	Burusho	Sherpa	2.58	198.92 +/- 65.83
39	Kalash	Burusho	Tajiks	1.43	170.31 +/- 111.86
7.4	Kalash	Burusho	TSI	2.18	168.94 +/- 72.87
140	Kalash	Burusho	Turkmen	0.58	78.82 +/- 135.26
5.8	Kalash	Burusho	Turks	2.27	70.27 +/- 30.94
130	Kalash	Burusho	Uzbeks	0.66	121.34 +/- 183.81
100	Kalash	Burusho	Velamas	0.84	197.10 +/- 164.15
150	Kalash	Burusho	Yemenese	0.56	195.54 +/- 216.89
7.9	Kalash	Chamar	CHB	2.16	142.58 +/- 66.14
98	Kalash	Chamar	Dharkars	0.86	102.32 +/- 115.94
99	Kalash	Chamar	Dusadh	0.86	164.18 +/- 160.89
2.4	Kalash	Chamar	GIH	2.6	221.50 +/- 52.22
5.5	Kalash	Chamar	Sherpa	2.3	193.05 +/- 66.43
0.011	Kalash	Chamar	TSI	4.08	128.68 +/- 26.63
250	Kalash	Chamar	Velamas	0	500.00 +/- inf
0.00032	Kalash	CHB	GIH	4.85	101.34 +/- 20.91
250	Kalash	CHB	Sherpa	0	460.71 +/- inf
0.0039	Kalash	CHB	TSI	4.32	128.82 +/- 29.80
0.00047	Kalash	Chechens	Chamar	4.77	106.63 +/- 22.36
0.35	Kalash	Chechens	CHB	3.2	94.35 +/- 29.50
0.066	Kalash	Chechens	Dharkars	3.65	135.31 +/- 33.88
6.5	Kalash	Chechens	Dusadh	2.23	129.45 +/- 57.96
0.48	Kalash	Chechens	GIH	3.11	103.65 +/- 33.35
0.077	Kalash	Chechens	Kol	3.61	91.72 +/- 25.39
3.2	Kalash	Chechens	Sherpa	2.49	114.63 +/- 46.02
250	Kalash	Chechens	TSI	0	500.00 +/- inf
4.5	Kalash	Chechens	Velamas	2.37	99.14 +/- 41.78
53	Kalash	Dharkars	CHB	1.25	78.48 +/- 62.64
250	Kalash	Dharkars	GIH	0	43.11 +/- inf
95	Kalash	Dharkars	Sherpa	0.89	121.93 +/- 137.75
4	Kalash	Dharkars	TSI	2.42	200.21 +/- 62.84
58	Kalash	Dharkars	Velamas	1.2	30.06 +/- 25.04
100	Kalash	Dusadh	CHB	0.82	107.98 +/- 131.38
250	Kalash	Dusadh	Dharkars	0	500.00 +/- inf
250	Kalash	Dusadh	GIH	0	2.00 +/- inf
36	Kalash	Dusadh	Sherpa	1.47	198.83 +/- 110.80
17	Kalash	Dusadh	TSI	1.84	183.50 +/- 75.84
250	Kalash	Dusadh	Velamas	0	29.26 +/- inf
0.52	Kalash	French	Adygei	3.08	157.16 +/- 44.46
0.24	Kalash	French	Armenia	3.31	180.68 +/- 38.78
0.00011	Kalash	French	Chamar	5.06	97.58 +/- 16.59
0.16	Kalash	French	CHB	3.42	105.65 +/- 30.87
6.2	Kalash	French	Chechens	2.25	272.11 +/- 69.62
1.2	Kalash	French	Dharkars	2.84	133.86 +/- 43.64
13	Kalash	French	Dusadh	1.96	119.40 +/- 55.63
0.068	Kalash	French	GIH	3.65	111.20 +/- 25.68
250	Kalash	French	Hungarians	0	444.21 +/- inf
0.33	Kalash	French	Iranians	3.22	161.87 +/- 47.29
0.0019	Kalash	French	Kol	4.47	85.49 +/- 19.11
160	Kalash	French	Saudis	0.48	119.78 +/- 216.72
0.32	Kalash	French	Sherpa	3.23	120.95 +/- 37.48
4.3	Kalash	French	Tajiks	2.39	248.17 +/- 73.18
140	Kalash	French	TSI	0.57	81.14 +/- 142.20
2.3	Kalash	French	Turkmen	2.62	178.56 +/- 51.31
5.1	Kalash	French	Turks	2.32	135.45 +/- 47.85
0.032	Kalash	French	Uzbeks	3.83	181.78 +/- 34.79
0.48	Kalash	French	Velamas	3.1	105.77 +/- 32.55
130	Kalash	French	Yemenese	0.67	204.69 +/- 203.60
0.9	Kalash	GIH	Sherpa	2.92	148.44 +/- 50.91
0.34	Kalash	GIH	TSI	3.2	157.46 +/- 39.89
4.4	Kalash	Hazara	Adygei	2.38	119.75 +/- 50.34
0.0015	Kalash	Hazara	Armenia	4.53	122.09 +/- 26.97
31	Kalash	Hazara	Burusho	1.54	427.25 +/- 117.15
3.8	Kalash	Hazara	Chamar	2.44	130.52 +/- 53.57
0.33	Kalash	Hazara	CHB	3.21	96.08 +/- 29.90
41	Kalash	Hazara	Chechens	1.4	103.93 +/- 74.13
250	Kalash	Hazara	Dharkars	0	59.38 +/- inf
86	Kalash	Hazara	Dusadh	0.95	327.54 +/- 168.62
0.72	Kalash	Hazara	French	2.98	117.61 +/- 39.41
7.7	Kalash	Hazara	GIH	2.16	119.17 +/- 50.62
0.15	Kalash	Hazara	Hungarians	3.43	154.00 +/- 36.67
33	Kalash	Hazara	Iranians	1.52	103.00 +/- 67.96
17	Kalash	Hazara	Kol	1.84	100.90 +/- 54.87
0.28	Kalash	Hazara	Makrani	3.26	156.03 +/- 47.48
58	Kalash	Hazara	Pathan	1.2	202.94 +/- 140.89
40	Kalash	Hazara	Saudis	1.41	147.66 +/- 101.80
8.5	Kalash	Hazara	Sherpa	2.13	162.64 +/- 69.27
18	Kalash	Hazara	Sindhi	1.82	206.46 +/- 79.19
69	Kalash	Hazara	Tajiks	1.09	83.47 +/- 76.42
0.046	Kalash	Hazara	TSI	3.75	199.75 +/- 40.85
24	Kalash	Hazara	Turkmen	1.66	96.33 +/- 57.92
0.76	Kalash	Hazara	Turks	2.97	78.92 +/- 26.61
130	Kalash	Hazara	Uzbeks	0.68	141.96 +/- 189.47
51	Kalash	Hazara	Velamas	1.28	67.61 +/- 52.75
13	Kalash	Hazara	Yemenese	1.94	139.98 +/- 72.25
7.6e-06	Kalash	Hungarians	Chamar	5.54	104.84 +/- 18.87
0.0021	Kalash	Hungarians	CHB	4.46	119.91 +/- 26.88
250	Kalash	Hungarians	Chechens	0	49.99 +/- inf
0.23	Kalash	Hungarians	Dharkars	3.31	135.29 +/- 38.19
10	Kalash	Hungarians	Dusadh	2.06	152.30 +/- 56.29
0.02	Kalash	Hungarians	GIH	3.94	111.45 +/- 27.03
2.1e-08	Kalash	Hungarians	Kol	6.49	98.57 +/- 14.62
210	Kalash	Hungarians	Saudis	0.23	201.21 +/- 502.43
0.029	Kalash	Hungarians	Sherpa	3.86	123.09 +/- 29.09
91	Kalash	Hungarians	Tajiks	0.91	308.94 +/- 202.00
250	Kalash	Hungarians	TSI	0	500.00 +/- inf
18	Kalash	Hungarians	Turkmen	1.81	219.06 +/- 89.53
0.15	Kalash	Hungarians	Velamas	3.44	89.25 +/- 25.96
250	Kalash	Hungarians	Yemenese	0	149.31 +/- inf
5.7e-05	Kalash	Iranians	Chamar	5.18	101.66 +/- 18.14
1.1	Kalash	Iranians	CHB	2.86	101.97 +/- 35.62
250	Kalash	Iranians	Chechens	0	500.00 +/- inf
110	Kalash	Iranians	Dharkars	0.81	153.39 +/- 136.22
13	Kalash	Iranians	Dusadh	1.95	132.60 +/- 68.09
1	Kalash	Iranians	GIH	2.87	114.53 +/- 30.38
22	Kalash	Iranians	Hungarians	1.72	176.60 +/- 82.84
0.0092	Kalash	Iranians	Kol	4.13	87.64 +/- 21.23
65	Kalash	Iranians	Saudis	1.13	407.05 +/- 140.06
4.4	Kalash	Iranians	Sherpa	2.38	118.97 +/- 49.98
46	Kalash	Iranians	Tajiks	1.34	310.32 +/- 131.16
10	Kalash	Iranians	TSI	2.05	223.01 +/- 78.95
54	Kalash	Iranians	Turkmen	1.24	352.47 +/- 105.78
0.53	Kalash	Iranians	Velamas	3.07	85.49 +/- 27.81
250	Kalash	Iranians	Yemenese	0	103.30 +/- inf
250	Kalash	Kol	Chamar	0	2.00 +/- inf
0.021	Kalash	Kol	CHB	3.94	115.92 +/- 29.45
250	Kalash	Kol	Dharkars	0	40.35 +/- inf
53	Kalash	Kol	Dusadh	1.25	16.74 +/- 13.34
18	Kalash	Kol	GIH	1.82	30.94 +/- 17.03
0.7	Kalash	Kol	Sherpa	2.99	193.45 +/- 50.93
4.4e-06	Kalash	Kol	TSI	5.64	112.05 +/- 19.88
55	Kalash	Kol	Velamas	1.23	25.23 +/- 20.47
1.1	Kalash	Makrani	Adygei	2.86	108.19 +/- 37.81
0.95	Kalash	Makrani	Armenia	2.9	95.42 +/- 26.21
110	Kalash	Makrani	Burusho	0.77	128.15 +/- 140.68
0.0086	Kalash	Makrani	Chamar	4.15	135.77 +/- 26.38
0.00043	Kalash	Makrani	CHB	4.79	114.73 +/- 23.96
5.7	Kalash	Makrani	Chechens	2.28	48.41 +/- 21.20
8.9	Kalash	Makrani	Dharkars	2.11	175.67 +/- 66.04
3.4	Kalash	Makrani	Dusadh	2.47	221.78 +/- 61.40
0.0002	Kalash	Makrani	French	4.93	131.23 +/- 22.27
0.27	Kalash	Makrani	GIH	3.27	151.33 +/- 29.29
0.027	Kalash	Makrani	Hungarians	3.87	111.81 +/- 28.87
0.038	Kalash	Makrani	Iranians	3.79	83.51 +/- 18.27
2.3e-05	Kalash	Makrani	Kol	5.34	113.52 +/- 15.53
17	Kalash	Makrani	Pathan	1.84	86.45 +/- 46.98
130	Kalash	Makrani	Saudis	0.67	138.52 +/- 170.63
0.027	Kalash	Makrani	Sherpa	3.88	140.37 +/- 36.22
250	Kalash	Makrani	Sindhi	0	216.05 +/- inf
250	Kalash	Makrani	Tajiks	0	355.80 +/- inf
4.1	Kalash	Makrani	TSI	2.41	204.37 +/- 63.05
130	Kalash	Makrani	Turkmen	0.63	215.41 +/- 207.95
2	Kalash	Makrani	Turks	2.66	63.13 +/- 23.76
35	Kalash	Makrani	Uzbeks	1.48	114.70 +/- 74.57
25	Kalash	Makrani	Velamas	1.66	132.57 +/- 66.05
51	Kalash	Makrani	Yemenese	1.27	222.86 +/- 131.16
250	Kalash	Palestinians	Adygei	0	385.42 +/- inf
83	Kalash	Palestinians	Armenia	0.98	124.68 +/- 91.23
0.093	Kalash	Palestinians	Balochi	3.56	124.46 +/- 27.80
12	Kalash	Palestinians	Brahui	1.97	183.71 +/- 68.48
3	Kalash	Palestinians	Burusho	2.52	112.67 +/- 44.70
0.00012	Kalash	Palestinians	Chamar	5.03	127.63 +/- 22.89
0.0018	Kalash	Palestinians	CHB	4.49	108.11 +/- 24.09
250	Kalash	Palestinians	Chechens	0	45.26 +/- inf
22	Kalash	Palestinians	Dharkars	1.71	222.85 +/- 93.55
5.6	Kalash	Palestinians	Dusadh	2.29	180.12 +/- 61.51
0.18	Kalash	Palestinians	French	3.39	174.07 +/- 33.71
0.00084	Kalash	Palestinians	GIH	4.65	144.16 +/- 23.01
0.83	Kalash	Palestinians	Hazara	2.94	122.14 +/- 41.56
5.5	Kalash	Palestinians	Hungarians	2.29	117.52 +/- 48.85
250	Kalash	Palestinians	Iranians	0	500.00 +/- inf
4.6e-06	Kalash	Palestinians	Kol	5.63	105.34 +/- 18.72
3.8	Kalash	Palestinians	Makrani	2.44	120.47 +/- 45.15
1.1	Kalash	Palestinians	Pathan	2.86	126.09 +/- 42.69
42	Kalash	Palestinians	Saudis	1.38	133.32 +/- 53.60
0.073	Kalash	Palestinians	Sherpa	3.63	121.62 +/- 33.55
15	Kalash	Palestinians	Sindhi	1.88	167.32 +/- 80.02
250	Kalash	Palestinians	Tajiks	0	377.11 +/- inf
48	Kalash	Palestinians	TSI	1.31	244.94 +/- 111.73
0.46	Kalash	Palestinians	Turkmen	3.12	216.55 +/- 42.65
18	Kalash	Palestinians	Turks	1.81	58.01 +/- 26.14
0.21	Kalash	Palestinians	Uzbeks	3.34	136.16 +/- 38.88
1.5	Kalash	Palestinians	Velamas	2.75	111.06 +/- 40.30
16	Kalash	Palestinians	Yemenese	1.86	33.28 +/- 17.90
3.6	Kalash	Pathan	Adygei	2.45	123.15 +/- 43.66
0.0012	Kalash	Pathan	Armenia	4.58	129.80 +/- 21.64
110	Kalash	Pathan	Burusho	0.8	120.95 +/- 151.08
0.33	Kalash	Pathan	Chamar	3.22	135.95 +/- 40.35
8.6	Kalash	Pathan	CHB	2.12	107.21 +/- 50.61
2.9	Kalash	Pathan	Chechens	2.53	79.46 +/- 31.47
250	Kalash	Pathan	Dharkars	0	500.00 +/- inf
43	Kalash	Pathan	Dusadh	1.37	271.00 +/- 113.88
0.073	Kalash	Pathan	French	3.63	109.56 +/- 29.04
4	Kalash	Pathan	GIH	2.41	160.58 +/- 52.52
2	Kalash	Pathan	Hungarians	2.65	104.39 +/- 39.35
0.082	Kalash	Pathan	Iranians	3.6	88.52 +/- 18.55
13	Kalash	Pathan	Kol	1.95	112.94 +/- 58.06
150	Kalash	Pathan	Saudis	0.54	273.70 +/- 275.33
4.7	Kalash	Pathan	Sherpa	2.35	157.40 +/- 66.86
7.7	Kalash	Pathan	Tajiks	2.16	157.57 +/- 56.57
7.9	Kalash	Pathan	TSI	2.15	181.27 +/- 66.98
80	Kalash	Pathan	Turkmen	1	177.43 +/- 122.55
0.056	Kalash	Pathan	Turks	3.69	73.43 +/- 19.88
32	Kalash	Pathan	Uzbeks	1.52	154.78 +/- 68.65
96	Kalash	Pathan	Velamas	0.88	77.31 +/- 87.95
250	Kalash	Pathan	Yemenese	0	500.00 +/- inf
0.00097	Kalash	Saudis	Chamar	4.62	123.10 +/- 23.44
2.7	Kalash	Saudis	CHB	2.56	119.57 +/- 46.78
250	Kalash	Saudis	Chechens	0	500.00 +/- inf
46	Kalash	Saudis	Dharkars	1.33	340.72 +/- 144.96
15	Kalash	Saudis	Dusadh	1.88	175.19 +/- 77.16
1	Kalash	Saudis	GIH	2.87	154.25 +/- 49.99
0.078	Kalash	Saudis	Kol	3.61	102.88 +/- 28.52
3.8	Kalash	Saudis	Sherpa	2.44	139.80 +/- 57.38
250	Kalash	Saudis	Tajiks	0	500.00 +/- inf
250	Kalash	Saudis	TSI	0	500.00 +/- inf
35	Kalash	Saudis	Turkmen	1.49	281.88 +/- 105.59
21	Kalash	Saudis	Velamas	1.73	145.24 +/- 72.84
1.6	Kalash	Sindhi	Adygei	2.73	110.20 +/- 40.32
0.34	Kalash	Sindhi	Armenia	3.2	95.22 +/- 29.73
250	Kalash	Sindhi	Burusho	0	500.00 +/- inf
0.00031	Kalash	Sindhi	Chamar	4.85	133.48 +/- 26.29
0.24	Kalash	Sindhi	CHB	3.3	119.59 +/- 36.21
51	Kalash	Sindhi	Chechens	1.27	64.96 +/- 51.00
250	Kalash	Sindhi	Dharkars	0	500.00 +/- inf
150	Kalash	Sindhi	Dusadh	0.52	280.37 +/- 260.43
0.31	Kalash	Sindhi	French	3.23	111.20 +/- 34.44
250	Kalash	Sindhi	GIH	0	316.00 +/- inf
0.48	Kalash	Sindhi	Hungarians	3.1	125.17 +/- 36.41
0.42	Kalash	Sindhi	Iranians	3.15	77.72 +/- 24.71
1.5	Kalash	Sindhi	Kol	2.76	120.27 +/- 38.66
250	Kalash	Sindhi	Pathan	0	500.00 +/- inf
200	Kalash	Sindhi	Saudis	0.28	134.64 +/- 276.45
0.42	Kalash	Sindhi	Sherpa	3.14	153.41 +/- 47.75
54	Kalash	Sindhi	Tajiks	1.24	196.06 +/- 114.75
5.7	Kalash	Sindhi	TSI	2.28	205.80 +/- 63.92
38	Kalash	Sindhi	Turkmen	1.43	131.39 +/- 91.73
4.5	Kalash	Sindhi	Turks	2.37	75.87 +/- 31.97
12	Kalash	Sindhi	Uzbeks	1.98	146.08 +/- 73.89
140	Kalash	Sindhi	Velamas	0.61	162.62 +/- 191.90
130	Kalash	Sindhi	Yemenese	0.64	101.78 +/- 158.95
0.0095	Kalash	Tajiks	Chamar	4.12	120.17 +/- 22.09
1.5e-05	Kalash	Tajiks	CHB	5.42	83.74 +/- 14.65
110	Kalash	Tajiks	Chechens	0.76	235.72 +/- 185.18
84	Kalash	Tajiks	Dharkars	0.97	177.78 +/- 150.38
23	Kalash	Tajiks	Dusadh	1.7	269.02 +/- 96.51
5.3	Kalash	Tajiks	GIH	2.31	150.70 +/- 52.62
0.0016	Kalash	Tajiks	Kol	4.52	98.03 +/- 21.70
0.0071	Kalash	Tajiks	Sherpa	4.19	104.06 +/- 24.83
250	Kalash	Tajiks	TSI	0	500.00 +/- inf
32	Kalash	Tajiks	Turkmen	1.53	145.16 +/- 75.21
2	Kalash	Tajiks	Velamas	2.66	100.63 +/- 37.80
0.024	Kalash	TSI	Sherpa	3.9	156.95 +/- 35.20
0.00052	Kalash	Turkmen	Chamar	4.75	109.47 +/- 23.07
0.046	Kalash	Turkmen	CHB	3.75	77.22 +/- 20.62
8.3	Kalash	Turkmen	Chechens	2.14	211.43 +/- 68.05
4.3	Kalash	Turkmen	Dharkars	2.39	150.64 +/- 59.20
45	Kalash	Turkmen	Dusadh	1.35	125.34 +/- 90.91
0.54	Kalash	Turkmen	GIH	3.07	86.04 +/- 28.02
0.07	Kalash	Turkmen	Kol	3.64	79.23 +/- 21.79
7.9	Kalash	Turkmen	Sherpa	2.16	93.71 +/- 43.47
17	Kalash	Turkmen	TSI	1.84	277.38 +/- 95.19
3.9	Kalash	Turkmen	Velamas	2.42	84.39 +/- 34.88
0.00052	Kalash	Turks	Chamar	4.75	103.25 +/- 21.75
0.019	Kalash	Turks	CHB	3.96	86.60 +/- 21.88
250	Kalash	Turks	Chechens	0	500.00 +/- inf
5.7	Kalash	Turks	Dharkars	2.28	139.43 +/- 61.09
7.2	Kalash	Turks	Dusadh	2.19	126.29 +/- 57.62
1.1	Kalash	Turks	GIH	2.85	98.46 +/- 34.60
250	Kalash	Turks	Hungarians	0	101.87 +/- inf
190	Kalash	Turks	Iranians	0.31	277.11 +/- 508.96
0.012	Kalash	Turks	Kol	4.08	78.62 +/- 19.28
36	Kalash	Turks	Saudis	1.46	111.92 +/- 76.37
0.48	Kalash	Turks	Sherpa	3.11	99.14 +/- 31.93
83	Kalash	Turks	Tajiks	0.98	115.20 +/- 117.99
160	Kalash	Turks	TSI	0.5	220.69 +/- 309.27
21	Kalash	Turks	Turkmen	1.73	141.43 +/- 74.56
4.2	Kalash	Turks	Velamas	2.39	83.95 +/- 35.07
250	Kalash	Turks	Yemenese	0	500.00 +/- inf
2.7	Kalash	Uzbeks	Chamar	2.55	135.03 +/- 46.88
58	Kalash	Uzbeks	CHB	1.2	105.88 +/- 88.27
6.8	Kalash	Uzbeks	Chechens	2.21	146.76 +/- 56.99
150	Kalash	Uzbeks	Dharkars	0.55	260.70 +/- 294.78
160	Kalash	Uzbeks	Dusadh	0.46	254.27 +/- 524.20
17	Kalash	Uzbeks	GIH	1.84	162.77 +/- 72.31
0.7	Kalash	Uzbeks	Hungarians	2.99	200.42 +/- 50.99
13	Kalash	Uzbeks	Iranians	1.95	170.05 +/- 82.06
2.7	Kalash	Uzbeks	Kol	2.55	91.87 +/- 35.99
30	Kalash	Uzbeks	Saudis	1.56	222.44 +/- 108.88
14	Kalash	Uzbeks	Sherpa	1.92	167.53 +/- 87.05
130	Kalash	Uzbeks	Tajiks	0.64	91.48 +/- 128.68
0.041	Kalash	Uzbeks	TSI	3.77	197.78 +/- 42.92
24	Kalash	Uzbeks	Turkmen	1.68	154.00 +/- 82.50
0.77	Kalash	Uzbeks	Turks	2.96	124.59 +/- 42.03
51	Kalash	Uzbeks	Velamas	1.28	114.59 +/- 89.51
110	Kalash	Uzbeks	Yemenese	0.8	251.10 +/- 182.28
75	Kalash	Velamas	CHB	1.04	127.49 +/- 122.15
250	Kalash	Velamas	GIH	0	500.00 +/- inf
26	Kalash	Velamas	Sherpa	1.63	167.95 +/- 96.25
5.2	Kalash	Velamas	TSI	2.32	133.14 +/- 52.13
0.067	Kalash	Yemenese	Chamar	3.65	131.55 +/- 32.09
1.1	Kalash	Yemenese	CHB	2.85	128.27 +/- 45.00
250	Kalash	Yemenese	Chechens	0	500.00 +/- inf
250	Kalash	Yemenese	Dharkars	0	425.67 +/- inf
19	Kalash	Yemenese	Dusadh	1.77	195.19 +/- 82.92
2.4	Kalash	Yemenese	GIH	2.59	122.62 +/- 45.12
0.79	Kalash	Yemenese	Kol	2.96	98.92 +/- 33.47
250	Kalash	Yemenese	Saudis	0	500.00 +/- inf
3.1	Kalash	Yemenese	Sherpa	2.5	141.20 +/- 56.42
250	Kalash	Yemenese	Tajiks	0	500.00 +/- inf
250	Kalash	Yemenese	TSI	0	500.00 +/- inf
250	Kalash	Yemenese	Turkmen	0	340.73 +/- inf
4.2	Kalash	Yemenese	Velamas	2.39	139.63 +/- 52.08
