# Supplementary material for: The Kalash Genetic Isolate: Ancient Divergence, Drift, and Selection
Source: Am J Hum Genet. 2015 May 7;96(5):775–83. doi: 10.1016/j.ajhg.2015.03.012 (PMC4570283; doi:10.1016/j.ajhg.2015.03.012)
Supplement: Table S5. Results from Analysis of Population Branch Statistics [file mmc4.xlsx]

## Sheet: Table S5
Chr	Position (hg19)	SNP ID	PBS Values	SNP functional annotation	Gene Name	MIM
1	7088855	rs4243823	2741.06	intron-variant	CAMTA1	611501
1	12640127	rs3128458	2355.24	intron-variant	DHRS3	612830
1	13803814	rs3013107	3049.59	intron-variant	LRRC38	615212
1	17555931	rs12091488	2438.54	intron-variant	PADI1	607934
1	17976560	rs6703771	2321.93	intron-variant	ARHGEF10L	612494
1	20096220	rs1266437	2322.54	intron-variant	TMCO4	NA
1	31673263	rs2377717	3868.05	intron-variant	NKAIN1	612871
1	31699002	rs10914332	2492.4	intron-variant	NKAIN1	612871
1	33611890	rs689187	3643	utr-variant-3-prime	TRIM62	NA
1	33614162	rs3912145	2748.14	intron-variant	TRIM62	NA
1	33893830	rs4653135	3770.96	intron-variant	PHC2	602979
1	41272533	rs727145	2402.15	intron-variant	KCNQ4	603537
1	42317819	rs633520	4736.26	intron-variant	HIVEP3	606649
1	53579402	rs1288373	3655.92	intron-variant	SLC1A7	604471
1	54482915	rs11804837	2907.18	intron-variant	LDLRAD1	NA
1	55273580	rs9782980	2897.12	missense,reference	C1orf177	NA
1	57269521	rs6662617	4568.34	intron-variant	C1orf168	NA
1	58343983	rs2207986	2548.19	intron-variant	DAB1	603448
1	58523985	rs2806403	2289.4	intron-variant	DAB1	603448
1	58602918	rs6688878	3366.73	intron-variant	DAB1	603448
1	95151009	rs7522944	2602.23	intron-variant	LINC01057	NA
1	98159558	rs10875102	3649.5	intron-variant	DPYD	612779
1	103409100	rs12046389	4310	intron-variant	COL11A1	120280
1	146629916	rs10900321	3810.15	nc-transcript-variant,utr-variant-3-prime	PRKAB2	602741
1	146643555	rs1348316	4001.55	intron-variant,upstream-variant-2KB	PRKAB2	602741
1	150270209	rs1776273	3628.34	intron-variant	MRPS21	611984
1	154418879	rs4537545	3387.12	intron-variant	IL6R	147880
1	159818304	rs2501346	2883.49	intron-variant	C1orf204	NA
1	167607340	rs1229390	3918.6	intron-variant	RCSD1	610579
1	168212234	rs2280989	2203.37	intron-variant	SFT2D2	NA
1	169696946	rs5368	2224.3	missense,reference	SELE	131210
1	169699819	rs3917419	3432.84	intron-variant	SELE	131210
1	180162555	rs7542624	2381.67	intron-variant	QSOX1	603120
1	197070442	rs3762271	2507.37	intron-variant,missense,reference	ASPM	605481
1	197308507	rs17552989	2263.43	intron-variant	CRB1	604210
1	205041465	rs6662930	2928.22	intron-variant	CNTN2	190197
1	205045087	rs1572993	3954.9	utr-variant-3-prime	CNTN2	190197
1	205111761	rs2836	3244.97	utr-variant-3-prime	DSTYK	612666
1	217272629	rs12033461	3189.62	intron-variant	ESRRG	602969
1	218094151	rs6604568	2911.3	intron-variant	LINC00210	NA
1	224428261	rs4654009	3893.86	intron-variant	NVL	602426
1	226360795	rs9286998	2390.94	intron-variant	ACBD3	606809
1	229431916	rs237777	3294.73	intron-variant	RAB4A	179511
1	230285056	rs4846908	3670.8	intron-variant	GALNT2	602274
1	231948646	rs967244	3061.34	intron-variant	TSNAX-DISC1	NA
1	231960352	rs2759329	2734.03	intron-variant	TSNAX-DISC1	NA
1	233279256	rs6687497	3698.29	intron-variant	PCNXL2	NA
1	233788316	rs12144885	3276.28	intron-variant	KCNK1	601745
1	234352899	rs4333882	7033.47	intron-variant	SLC35F3	NA
1	237784313	rs489088	3018.78	intron-variant	RYR2	180902
1	241678668	rs2992644	3870.59	intron-variant	FH	136850
1	241711324	rs2050505	3163.13	intron-variant	KMO	603538
1	243498312	rs2802723	2766.98	intron-variant	SDCCAG8	613524
1	245770642	rs10924249	3582.35	intron-variant	KIF26B	614026
1	246089811	rs6426327	3611.44	intron-variant	SMYD3	608783
2	7032618	rs16865717	3379	intron-variant	RSAD2	607810
2	7036621	rs4669114	2795.54	utr-variant-3-prime	RSAD2	607810
2	10535355	rs10169634	2889.18	intron-variant	HPCAL1	600207
2	15311954	rs1469017	2312.28	intron-variant	NBAS	608025
2	15410130	rs4465744	2918.54	intron-variant	NBAS	608025
2	15434967	rs7598652	3244.54	intron-variant	NBAS	608025
2	29286670	rs17007529	3863.41	utr-variant-3-prime	C2orf71	613425
2	36935291	rs13403956	2840.37	intron-variant	VIT	NA
2	46192017	rs2595202	3971.01	intron-variant	PRKCE	176975
2	47290537	rs2692219	2622.39	intron-variant	TTC7A	609332
2	47372425	rs726117	2926.58	intron-variant	C2orf61	NA
2	49189921	rs6166	3617.14	missense,reference	FSHR	136435
2	50532337	rs7569775	3322.84	intron-variant	NRXN1	600565
2	51108133	rs983936	3594.56	intron-variant	NRXN1	600565
2	55204028	rs2580765	2720.09	intron-variant	RTN4	604475
2	55886602	rs782606	3214.8	intron-variant	PNPT1	610316
2	60714861	rs6545816	2691.73	intron-variant	BCL11A	606557
2	60729294	rs10184550	2442.6	intron-variant	BCL11A	606557
2	86001255	rs1465821	2609.05	intron-variant	ATOH8	NA
2	96858914	rs997548	3922.03	intron-variant	STARD7	NA
2	96905568	rs12617019	3526.2	nc-transcript-variant	STARD7-AS1	NA
2	106024451	rs4374396	3119.76	intron-variant	FHL2	602633
2	109590380	rs12992554	7436.84	intron-variant	EDAR	604095
2	113830688	rs4145013	2766.61	intron-variant	IL1F10	615296
2	125291034	rs13015323	2515.57	intron-variant	CNTNAP5	610519
2	135214259	rs2289470	2808.79	utr-variant-3-prime	TMEM163	NA
2	141369826	rs544510	2666.56	intron-variant	LRP1B	608766
2	149159429	rs10199719	3551.34	intron-variant	MBD5	611472
2	155255152	rs993412	2896.26	intron-variant	GALNT13	608369
2	160233383	rs768072	3915.44	intron-variant	BAZ2B	605683
2	160885872	rs3792189	2628.05	intron-variant	PLA2R1	604939
2	160913599	rs2715928	3595.43	intron-variant	PLA2R1	604939
2	160986542	rs4580348	2795.35	intron-variant	ITGB6	147558
2	170047935	rs7592152	2937.18	intron-variant	LRP2	600073
2	171082383	rs4668224	2456.03	intron-variant	MYO3B	610040
2	171286303	rs4668258	2788.47	intron-variant	MYO3B	610040
2	171469234	rs6724616	3653.16	intron-variant	MYO3B	610040
2	171635765	rs1362490	3339.51	intron-variant	ERICH2	NA
2	189298316	rs3890574	3120.52	intron-variant	GULP1	608165
2	196622252	rs1026628	4747.73	intron-variant	DNAH7	610061
2	196694902	rs12471921	2221.99	intron-variant	DNAH7	610061
2	196703316	rs10198943	3175.61	intron-variant	DNAH7	610061
2	208853299	rs10497890	2960.09	intron-variant	PLEKHM3	NA
2	211525764	rs2270476	2942.5	intron-variant	CPS1	608307
2	213050781	rs1357139	2957.32	intron-variant	ERBB4	600543
2	215642236	rs3768710	2824.47	intron-variant	BARD1	601593
2	215922612	rs2030628	3442.38	intron-variant	ABCA12	607800
2	218914824	rs7561262	3077.59	intron-variant	RUFY4	NA
2	218939511	rs4672869	2906	intron-variant	RUFY4	NA
2	223120910	rs1430659	2639.48	intron-variant	PAX3	606597
2	228570875	rs7585761	2591.35	intron-variant	SLC19A3	606152
2	229906252	rs2109818	2412.03	intron-variant	PID1	612930
2	230545657	rs7558924	3688.29	intron-variant	DNER	607299
2	233508677	rs4072149	3427.18	intron-variant	EFHD1	611617
3	2579127	rs6793017	2756.28	intron-variant	CNTN4	607280
3	4266844	rs313691	2504.85	intron-variant	SUMF1	607939
3	4794380	rs901849	2419.96	intron-variant,upstream-variant-2KB	EGOT	611662
3	14890939	rs6789614	2539.1	intron-variant	FGD5	614788
3	21487927	rs12495770	3128.51	intron-variant	ZNF385D	NA
3	21591377	rs11708571	3736.11	intron-variant	ZNF385D	NA
3	24169361	rs1667765	3280	intron-variant	THRB	190160
3	24422751	rs9310740	3461.11	intron-variant	THRB	190160
3	24422989	rs9852824	3079.23	intron-variant	THRB	190160
3	29349070	rs17023226	2666.53	intron-variant	RBMS3	605786
3	29371836	rs11129360	3237.94	intron-variant	RBMS3	605786
3	31860451	rs4955210	2650.53	intron-variant	OSBPL10	606738
3	37576139	rs267556	5113.92	intron-variant	ITGA9	603963
3	42895982	rs11129980	2873.95	intron-variant	ACKR2	602648
3	45829995	rs2159272	3268.16	intron-variant	SLC6A20	605616
3	55626065	rs1795656	2610.94	intron-variant	ERC2	NA
3	55799883	rs11927643	2171.33	intron-variant	ERC2	NA
3	56292829	rs13068081	4499.94	intron-variant	ERC2	NA
3	56658871	rs2291498	5182.59	missense,reference	FAM208A	NA
3	56874033	rs7636889	2352.58	intron-variant	ARHGEF3	612115
3	56958358	rs6792170	4024.79	intron-variant	ARHGEF3	612115
3	58595823	rs4681875	2965.05	intron-variant	FAM107A	608295
3	59891227	rs11715245	3105.49	intron-variant	FHIT	601153
3	60210372	rs213412	2717.78	intron-variant	FHIT	601153
3	60803384	rs2594149	4676.27	intron-variant	FHIT	601153
3	62073316	rs9870965	3258.26	intron-variant	PTPRG	176886
3	62079016	rs191558	3658.61	intron-variant	PTPRG	176886
3	63090351	rs1900585	3989.2	intron-variant	LINC00698	NA
3	64642056	rs9855230	3686.53	intron-variant	ADAMTS9	605421
3	64750744	rs10510927	2574.61	intron-variant	ADAMTS9-AS2	NA
3	64793581	rs399549	5656.31	intron-variant	ADAMTS9-AS2	NA
3	64801187	rs998394	5050.93	intron-variant	ADAMTS9-AS2	NA
3	65726434	rs11131036	2733.68	intron-variant	MAGI1	602625
3	65821701	rs17073937	3044.09	intron-variant	MAGI1	602625
3	66531096	rs12637858	3201.1	intron-variant	LRIG1	608868
3	67054649	rs13096789	3165.44	missense,reference	KBTBD8	NA
3	67055144	rs6549565	4417.89	intron-variant	KBTBD8	NA
3	67059553	rs13078632	3184.18	utr-variant-3-prime	KBTBD8	NA
3	69038217	rs4855543	2864.65	intron-variant	EOGT	614789
3	71371734	rs4677035	3885.4	intron-variant	FOXP1	605515
3	76792468	rs1375963	2597.99	intron-variant	ROBO2	602431
3	76802905	rs3884314	2597.99	intron-variant	ROBO2	602431
3	84746287	rs4572783	3829.56	intron-variant	LINC00971	NA
3	97684754	rs9877544	3270.56	intron-variant	MINA	612049
3	99414479	rs9858145	2585.24	intron-variant	COL8A1	120251
3	100065632	rs1214375	3639.95	intron-variant	NIT2	NA
3	108024901	rs6768207	3053.32	intron-variant	HHLA2	604371
3	119023971	rs7622994	2455.94	intron-variant	ARHGAP31	610911
3	124281980	rs2256831	4269.14	intron-variant	KALRN	604605
3	124577555	rs11928651	3607.62	intron-variant	ITGB5	147561
3	124694303	rs3821541	3758.14	intron-variant	HEG1	614182
3	125871773	rs16837171	2414.09	intron-variant	ALDH1L1	600249
3	131290291	rs6808429	3156.09	intron-variant	CPNE4	604208
3	135980673	rs2290131	4543.39	intron-variant	PCCB	232050
3	139359410	rs4683613	3849.5	intron-variant	NMNAT3	608702
3	141795573	rs7635444	3012.89	intron-variant	TFDP2	602160
3	143533737	rs13070587	2488.76	intron-variant	SLC9A9	608396
3	150945243	rs2870518	2717.3	intron-variant	MED12L	611318
3	151166422	rs6798252	3887.33	reference,synonymous-codon	IGSF10	NA
3	156034741	rs498033	4054.62	intron-variant	KCNAB1	601141
3	156254213	rs908807	2231.51	intron-variant	KCNAB1	601141
3	156259485	rs8665	2492.73	utr-variant-3-prime	SSR3	606213
3	169558025	rs3732451	3280.22	reference,synonymous-codon,utr-variant-3-prime	LRRC31	NA
3	174296459	rs1399796	3852.05	intron-variant	NAALADL2	608806
3	174319672	rs13084517	2989.97	intron-variant	NAALADL2	608806
3	174332808	rs628737	2967.63	intron-variant	NAALADL2	608806
3	174341994	rs13072735	2423.23	intron-variant	NAALADL2	608806
3	175496866	rs3114967	4365.82	intron-variant	NAALADL2	608806
3	179376292	rs9874079	4116.89	intron-variant	USP13	603591
3	182743267	rs7640612	3373.31	intron-variant	MCCC1	609010
3	190157542	rs9851374	2741.84	intron-variant	TMEM207	614786
3	190260163	rs997534	3194.28	intron-variant	IL1RAP	602626
3	197564995	rs11928427	2675.14	intron-variant	LRCH3	NA
3	197581147	rs9863587	2527.24	intron-variant	LRCH3	NA
4	1386570	rs13142985	3434.47	utr-variant-5-prime	CRIPAK	610203
4	2689449	rs1828803	2345.58	intron-variant	FAM193A	NA
4	3196029	rs363092	2800.27	intron-variant	HTT	613004
4	3215835	rs362331	3324.5	missense,reference	HTT	613004
4	3375722	rs6855619	2398.49	intron-variant	RGS12	602512
4	6608856	rs6446514	4616.89	intron-variant	MAN2B2	NA
4	13715903	rs875373	2621.18	intron-variant	LINC01182	NA
4	13872720	rs7690022	2652.52	intron-variant	LINC01182	NA
4	14931835	rs10031277	3405.78	intron-variant	CPEB2-AS1	NA
4	14955398	rs2132082	3805.7	intron-variant	CPEB2-AS1	NA
4	23864809	rs4697426	2178.73	intron-variant	PPARGC1A	604517
4	25148136	rs3796795	2217.62	intron-variant	SEPSECS	613009
4	40461712	rs278949	3462.41	intron-variant	RBM47	NA
4	41639999	rs6830246	3390.74	intron-variant	LIMCH1	NA
4	57091842	rs10007515	4140.59	intron-variant	KIAA1211	NA
4	57092292	rs5012040	2306.32	intron-variant	KIAA1211	NA
4	77139510	rs7685696	3218.89	intron-variant	FAM47E	NA
4	77144682	rs2034004	2767.31	intron-variant	FAM47E	NA
4	77154865	rs11097297	4646.23	intron-variant	FAM47E	NA
4	77652219	rs344135	2965.82	intron-variant	SHROOM3	604570
4	88746734	rs13117929	2356.63	intron-variant	MEPE	605912
4	98170598	rs13126649	3265.91	intron-variant	STPG2	NA
4	103212864	rs233805	3825.38	intron-variant	SLC39A8	608732
4	109465726	rs7688462	3034.82	intron-variant	RPL34-AS1	NA
4	113329465	rs7688190	3453.01	intron-variant	ALPK1	607347
4	154468648	rs11736782	3140.82	intron-variant	KIAA0922	NA
4	154479430	rs6848033	3436.88	reference,synonymous-codon	KIAA0922	NA
4	154670813	rs17030417	3687.98	intron-variant	RNF175	NA
4	169530339	rs4389538	3574.5	intron-variant	PALLD	608092
4	169599633	rs6832582	2826.73	intron-variant	PALLD	608092
4	185329052	rs2241500	3255.44	intron-variant,upstream-variant-2KB	IRF2	147576
4	185382061	rs793798	4058.59	intron-variant	IRF2	147576
4	187120211	rs13146272	3512.98	missense,reference	CYP4V2	608614
4	187122319	rs3736455	3512.98	reference,synonymous-codon	CYP4V2	608614
5	6377973	rs10052685	3856.78	intron-variant	MED10	612382
5	11016111	rs852625	2812.68	intron-variant	CTNND2	604275
5	36659084	rs4869685	2813.59	intron-variant	SLC1A3	600111
5	50133344	rs7705385	2446.67	intron-variant	PARP8	NA
5	58612016	rs37353	2530.34	intron-variant	PDE4D	600129
5	76733379	rs919224	2529.99	intron-variant	WDR41	NA
5	77572439	rs10059285	2372.14	intron-variant	AP3B1	603401
5	78302859	rs479405	3594.53	intron-variant	DMGDH	605849
5	79530306	rs16877647	3152.94	intron-variant	SERINC5	614551
5	81407916	rs1835112	2185.17	intron-variant	ATG10	610800
5	93823951	rs13361876	2955.49	intron-variant	KIAA0825	NA
5	93949604	rs2047318	2289.4	intron-variant	KIAA0825	NA
5	106838407	rs26249	2570.07	intron-variant	EFNA5	601535
5	106924829	rs9328010	3572.96	intron-variant	EFNA5	601535
5	106936965	rs3864269	4696.91	intron-variant	EFNA5	601535
5	107271524	rs13163255	2746.48	intron-variant	FBXL17	609083
5	107347834	rs723396	3855.01	intron-variant	FBXL17	609083
5	107420876	rs10067069	6207.96	intron-variant	FBXL17	609083
5	107485161	rs12515105	2790.42	intron-variant	FBXL17	609083
5	107671932	rs2966833	2278.08	intron-variant	FBXL17	609083
5	113742869	rs13183393	2406.71	intron-variant	KCNN2	605879
5	122501476	rs4836483	4096.06	intron-variant	PRDM6	NA
5	122504566	rs335206	3513.49	intron-variant	PRDM6	NA
5	142077863	rs1860230	2517.68	upstream-variant-2KB	FGF1	131220
5	147491218	rs2287770	2268.03	intron-variant	SPINK5	605010
5	148548007	rs9325132	4067.93	intron-variant	ABLIM3	611305
5	149532107	rs3776081	2549.59	intron-variant	PDGFRB	173410
5	150635429	rs152266	2776.14	intron-variant	GM2A	613109
5	153781229	rs3756645	2811.74	intron-variant	SAP30L-AS1	NA
5	168517022	rs167194	3121.41	intron-variant	SLIT3	603745
5	168519645	rs11744892	3461.73	intron-variant	SLIT3	603745
5	168521868	rs296002	2679.02	intron-variant	SLIT3	603745
5	169921909	rs6878302	2708.97	intron-variant	KCNIP1	604660
5	170714609	rs2964519	2753.64	intron-variant	RANBP17	606141
5	171600193	rs10475571	2530.16	intron-variant	STK10	603919
5	178667984	rs467604	4541.25	intron-variant	ADAMTS2	604539
5	178671164	rs4700790	4275.85	intron-variant	ADAMTS2	604539
5	178674076	rs4701085	2560	intron-variant	ADAMTS2	604539
6	518078	rs9392056	3673.29	intron-variant	EXOC2	615329
6	566741	rs2476842	3032.71	intron-variant	EXOC2	615329
6	5480096	rs200215	3176.91	intron-variant	FARS2	611592
6	7546404	rs1998323	2657.61	intron-variant	DSP	125647
6	11774859	rs9380521	3120.22	intron-variant	ADTRP	614348
6	12841306	rs3945322	2607.67	intron-variant	PHACTR1	608723
6	12864134	rs9472752	3050.44	intron-variant	PHACTR1	608723
6	13657040	rs3846912	2779.73	intron-variant	RANBP9	603854
6	16420309	rs2237213	3208.05	intron-variant	ATXN1	601556
6	16737108	rs3793119	3391.5	intron-variant	ATXN1	601556
6	16741886	rs3812227	3288.8	intron-variant	ATXN1	601556
6	16744169	rs493352	2860.34	intron-variant	ATXN1	601556
6	25610615	rs2272824	3115.36	intron-variant	LRRC16A	609593
6	26031868	rs2213284	5210.76	utr-variant-3-prime	HIST1H3B	602819
6	26189615	rs806977	3165.95	upstream-variant-2KB	HIST1H4D	602833
6	28215446	rs1233710	2655.21	intron-variant	ZKSCAN4	611643
6	28227436	rs12000	2776.09	missense,reference,upstream-variant-2KB	NKAPL	NA
6	38860589	rs862436	2617.24	intron-variant	DNAH8	603337
6	41162518	rs3747742	4045.69	missense,reference	TREML2	609715
6	42340131	rs260239	2620.7	intron-variant	TRERF1	610322
6	47205912	rs2236039	4334.88	intron-variant	TNFRSF21	605732
6	52270992	rs10807445	4207.05	utr-variant-3-prime	PAQR8	607780
6	53668237	rs9395878	4492.61	intron-variant	LRRC1	608195
6	66366331	rs1602235	2720.1	intron-variant	EYS	612424
6	105844161	rs12215640	3200.28	intron-variant	PREP	600400
6	109268050	rs2798641	3461.25	intron-variant	ARMC2	NA
6	124304371	rs13217719	4429.27	intron-variant	NKAIN2	609758
6	124990342	rs9491210	3146.41	intron-variant	NKAIN2	609758
6	129330021	rs10499146	4007.9	intron-variant	LAMA2	156225
6	129383680	rs12190465	3583.09	intron-variant	LAMA2	156225
6	129644548	rs17057149	2494.33	intron-variant	LAMA2	156225
6	149205617	rs9377172	2698.37	intron-variant	UST	610752
6	150284435	rs4425606	5331.03	upstream-variant-2KB	ULBP1	605697
6	151301951	rs7752450	3977.1	intron-variant	MTHFD1L	611427
6	151403148	rs9371494	4264.18	intron-variant	MTHFD1L	611427
6	151582632	rs9383562	2655.29	intron-variant	AKAP12	604698
6	151619282	rs10155709	2434.53	intron-variant	AKAP12	604698
6	151621492	rs926559	5464.58	intron-variant	AKAP12	604698
6	151670172	rs3734799	3345.8	missense,reference	AKAP12	604698
6	151674326	rs3823310	2754.27	missense,reference	AKAP12	604698
6	153080061	rs688136	3020.2	utr-variant-3-prime	VIP	192320
6	161972186	rs6910938	4267.92	intron-variant	PARK2	602544
6	161978943	rs6921987	3914.31	intron-variant	PARK2	602544
6	162061459	rs6455745	2235.08	intron-variant	PARK2	602544
6	165866460	rs221746	4681.44	intron-variant	PDE10A	610652
6	166791235	rs3734605	2508.65	intron-variant	MPC1	614738
6	166928580	rs378373	3279.41	intron-variant	RPS6KA2	601685
6	166967389	rs3799627	2584.16	intron-variant	RPS6KA2	601685
6	166976374	rs3799619	2455.59	intron-variant	RPS6KA2	601685
6	166981135	rs3778394	2382.05	intron-variant	RPS6KA2	601685
7	7273559	rs1008898	3600.62	intron-variant	C1GALT1	610555
7	11649165	rs2681051	4308.28	intron-variant	THSD7A	612249
7	13945675	rs1859508	3749.19	intron-variant	ETV1	600541
7	14217673	rs6966154	2679.46	reference,synonymous-codon	DGKB	604070
7	21763249	rs2158870	2931.48	intron-variant	DNAH11	603339
7	22186955	rs6461639	2969.48	intron-variant	RAPGEF5	609527
7	22202485	rs1981601	2685.23	intron-variant	RAPGEF5	609527
7	24897854	rs6955303	3129.36	intron-variant	OSBPL3	606732
7	27778885	rs2237337	3555.76	upstream-variant-2KB	TAX1BP1	605326
7	28498670	rs177580	2952.76	intron-variant	CREB5	NA
7	28650128	rs17156919	2918.78	intron-variant	CREB5	NA
7	28650263	rs41276	4162.8	intron-variant	CREB5	NA
7	32077081	rs10486499	3591.34	intron-variant	PDE1C	602987
7	34519793	rs7792119	3333.19	intron-variant	NPSR1-AS1	608596
7	34867912	rs17170012	4766.62	intron-variant	NPSR1	608595
7	43214842	rs9655043	2628.04	intron-variant	HECW1	610384
7	47339892	rs11764487	3052	intron-variant	TNS3	606825
7	47433094	rs13230267	2585.9	intron-variant	TNS3	606825
7	51252719	rs2043733	2652.66	intron-variant	COBL	610317
7	75189471	rs6962352	3051.22	intron-variant	HIP1	601767
7	77001201	rs1726576	2323.67	intron-variant	GSAP	613552
7	92273536	rs3731343	3199.81	intron-variant	CDK6	603368
7	99656927	rs12705070	3110.69	intron-variant	ZSCAN21	601261
7	101127455	rs13232646	4018	intron-variant	COL26A1	608927
7	101846898	rs6465852	4419.64	intron-variant	CUX1	116896
7	101875641	rs449806	5106.48	intron-variant	CUX1	116896
7	101895864	rs2734605	3212.64	intron-variant,utr-variant-3-prime	CUX1	116896
7	104504393	rs741323	2218.08	intron-variant	LHFPL3	609719
7	104793841	rs2237606	3512.12	intron-variant	SRPK2	602980
7	141171360	rs10808015	2696.77	utr-variant-3-prime	TMEM178B	NA
7	141701356	rs1285938	3180.24	intron-variant	MGAM	154360
7	141710899	rs1527307	5043.96	intron-variant	MGAM	154360
7	146868611	rs4725704	2897.44	intron-variant	CNTNAP2	604569
7	147955394	rs17433476	3453.07	intron-variant	CNTNAP2	604569
7	147958844	rs12670839	3741.41	intron-variant	CNTNAP2	604569
7	153895742	rs4074817	3687.06	intron-variant	DPP6	126141
7	157992083	rs2335832	2752.84	intron-variant	PTPRN2	601698
7	158015560	rs6944416	2996.18	intron-variant	PTPRN2	601698
7	158020147	rs6970487	2770.29	intron-variant	PTPRN2	601698
8	3332767	rs6558780	2453.04	intron-variant	CSMD1	608397
8	3811812	rs2930382	3160.48	intron-variant	CSMD1	608397
8	3858820	rs2258845	5008.65	intron-variant	CSMD1	608397
8	3859936	rs2740973	2760.86	intron-variant	CSMD1	608397
8	4259048	rs7006904	2551.87	intron-variant	CSMD1	608397
8	4503828	rs7841173	2722.51	intron-variant	CSMD1	608397
8	9411808	rs9644677	3020.08	upstream-variant-2KB	TNKS	603303
8	9421789	rs6986386	3083.63	intron-variant	TNKS	603303
8	9445429	rs12679892	3485.78	intron-variant	TNKS	603303
8	10815515	rs10095390	2684.57	intron-variant	XKR6	NA
8	11575518	rs6601604	2904.79	intron-variant	GATA4	600576
8	11608905	rs2740434	2939.92	intron-variant	GATA4	600576
8	13150955	rs10888181	5498.83	intron-variant	DLC1	604258
8	14308995	rs7830759	2443.16	intron-variant	SGCZ	608113
8	14868516	rs13251017	3485.25	intron-variant	SGCZ	608113
8	14868808	rs13251961	3291.3	intron-variant	SGCZ	608113
8	14870622	rs10283038	3420.35	intron-variant	SGCZ	608113
8	14962494	rs1026349	2601.08	intron-variant	SGCZ	608113
8	14962552	rs6651385	2402.78	intron-variant	SGCZ	608113
8	14979482	rs7844593	3213.36	intron-variant	SGCZ	608113
8	19600329	rs6983139	2549.12	intron-variant	CSGALNACT1	NA
8	29598591	rs12682519	2818.91	intron-variant	LINC00589	NA
8	63807649	rs979843	3337.13	intron-variant	NKAIN3	612872
8	63830366	rs2061133	3129.08	intron-variant	NKAIN3	612872
8	73460714	rs349352	2328.78	intron-variant	KCNB2	607738
8	73486092	rs1431651	3372.72	intron-variant	KCNB2	607738
8	74392900	rs4738367	3510.46	intron-variant	STAU2	605920
8	85819819	rs7838940	2466.35	intron-variant	RALYL	614648
8	85833817	rs12604	2323.01	utr-variant-3-prime	RALYL	614648
8	87642150	rs3779800	2559.91	intron-variant	CNGB3	605080
8	95541302	rs957448	2920.88	reference,synonymous-codon	KIAA1429	NA
8	95660772	rs6990716	2321.25	intron-variant	ESRP1	612959
8	97932044	rs6983702	3382.25	intron-variant	CPQ	NA
8	103067199	rs1269701	2610.91	intron-variant	NCALD	606722
8	103079505	rs10090764	3536.79	intron-variant	NCALD	606722
8	105160350	rs10955341	4107.54	intron-variant	RIMS2	606630
8	105351943	rs2514666	3749.5	upstream-variant-2KB	DCSTAMP	605933
8	105362656	rs2514668	4307.34	intron-variant	DCSTAMP	605933
8	105394423	rs16871364	4771.54	intron-variant	DPYS	613326
8	114445055	rs16884680	2283.88	intron-variant	CSMD3	608399
8	124971455	rs11993947	2476.41	intron-variant	FER1L6	NA
8	124980708	rs17270769	2690.8	intron-variant	FER1L6	NA
8	128466814	rs7841264	3987.41	intron-variant	CASC8	NA
8	129076594	rs2648883	3414.93	intron-variant	PVT1	165140
8	133904380	rs864898	2442.69	intron-variant	TG	188450
8	134508510	rs3739257	3181.55	intron-variant	ST3GAL1	607187
9	557617	rs3739592	2695.53	intron-variant	KANK1	607704
9	3221674	rs1281813	3136.11	utr-variant-3-prime	RFX3	601337
9	4580651	rs301433	3299.91	intron-variant	SPATA6L	NA
9	9459099	rs1333108	3585.65	intron-variant	PTPRD	601598
9	9778653	rs2761723	2952.99	intron-variant	PTPRD	601598
9	10101415	rs440834	3207.64	intron-variant	PTPRD	601598
9	10158866	rs13297654	2638.72	intron-variant	PTPRD	601598
9	14356795	rs7864996	2798.86	intron-variant	NFIB	600728
9	14645813	rs10120588	2715.27	intron-variant	ZDHHC21	614605
9	14770658	rs17219005	3005.31	reference,synonymous-codon	FREM1	608944
9	14850816	rs2779499	3002.66	intron-variant	FREM1	608944
9	14891670	rs10810285	3775.78	intron-variant	FREM1	608944
9	18545209	rs7042159	3896.03	intron-variant	ADAMTSL1	609198
9	18751638	rs7043157	2570.63	intron-variant	ADAMTSL1	609198
9	18861021	rs10811051	3360.08	intron-variant	ADAMTSL1	609198
9	18891793	rs2164001	3566.31	intron-variant	ADAMTSL1	609198
9	19659652	rs4977233	3217.83	intron-variant	SLC24A2	609838
9	19666510	rs7040903	3451.03	intron-variant	SLC24A2	609838
9	19698751	rs7862478	2896.19	intron-variant	SLC24A2	609838
9	20391116	rs1413554	2435	intron-variant	MLLT3	159558
9	21504973	rs7848909	3782.86	intron-variant	MIR31HG	NA
9	21507589	rs1537275	3535.52	intron-variant	MIR31HG	NA
9	22028801	rs7049105	4311.35	intron-variant	CDKN2B-AS1	613149
9	23759368	rs12057071	2554.61	intron-variant	ELAVL2	601673
9	27453327	rs10812599	3262.49	intron-variant	MOB3B	NA
9	27474214	rs10967952	3268.72	intron-variant	MOB3B	NA
9	27478052	rs1822723	4296.48	intron-variant	MOB3B	NA
9	28044739	rs1198009	4265.89	intron-variant	LINGO2	609793
9	28093874	rs7847672	3693.44	intron-variant	LINGO2	609793
9	28784343	rs824265	3657.74	intron-variant	LINGO2	609793
9	34423806	rs10814110	2448.25	intron-variant	FAM219A	NA
9	73480718	rs1415221	2491.47	intron-variant	TRPM3	608961
9	79318998	rs620552	4105.88	missense,nc-transcript-variant,reference	PRUNE2	610691
9	80145512	rs4745641	3332.76	intron-variant	GNA14	604397
9	80162570	rs7046214	2577.54	intron-variant	GNA14	604397
9	88164213	rs11141018	2605.05	intron-variant	AGTPBP1	606830
9	91610543	rs3934594	2931.71	intron-variant,utr-variant-3-prime	S1PR3	601965
9	91620124	rs9314668	3068.21	downstream-variant-500B	S1PR3	601965
9	91623709	rs2150611	2767.13	utr-variant-3-prime	SHC3	605263
9	100270198	rs10982444	3737.94	intron-variant	TMOD1	190930
9	101356515	rs1999500	2679.86	intron-variant	GABBR2	607340
9	101585992	rs2295925	2789.71	intron-variant	GALNT12	610290
9	101593825	rs2295926	3374.22	intron-variant	GALNT12	610290
9	107551247	rs2297405	3123.35	intron-variant	ABCA1	600046
9	112578906	rs4295727	2537.68	intron-variant	PALM2	NA
9	117000801	rs1982850	2475	intron-variant	COL27A1	608461
9	117383919	rs7027695	2958.47	intron-variant,upstream-variant-2KB	C9orf91	NA
9	135387021	rs4962183	3121.84	intron-variant	C9orf171	NA
9	138707074	rs3739464	2638.05	intron-variant	CAMSAP1	613774
9	138718981	rs10114302	2638.05	intron-variant	CAMSAP1	613774
10	11154164	rs1750731	3454.81	intron-variant	CELF2	602538
10	11173303	rs7915813	4306.69	intron-variant	CELF2	602538
10	12608676	rs1409961	2826.96	intron-variant	CAMK1D	607957
10	12622303	rs952570	3114.09	intron-variant	CAMK1D	607957
10	12743642	rs2399864	4587.18	intron-variant	CAMK1D	607957
10	13730004	rs10796113	2684.23	intron-variant	FRMD4A	NA
10	20299308	rs7912767	3035.56	intron-variant	PLXDC2	606827
10	23307046	rs10764372	4115.3	intron-variant	ARMC3	611226
10	28003559	rs2815477	3990.91	intron-variant	MKX	601332
10	44070587	rs7075288	2802.59	upstream-variant-2KB	ZNF239	601069
10	53139938	rs1373497	2569.4	intron-variant	PRKG1	176894
10	53281191	rs10823125	3420.17	intron-variant	PRKG1	176894
10	53482734	rs11594325	3003.01	intron-variant	PRKG1	176894
10	53498108	rs10999171	2847.74	intron-variant	PRKG1	176894
10	53507053	rs4466778	3251.77	intron-variant	PRKG1	176894
10	53510461	rs4568954	4078.28	intron-variant	PRKG1	176894
10	61600952	rs4948372	2959.52	intron-variant	CCDC6	601985
10	63840062	rs4948503	2259.98	intron-variant	ARID5B	608538
10	68224886	rs2441727	7279.27	intron-variant	CTNNA3	607667
10	68523326	rs12763151	2875.21	intron-variant	CTNNA3	607667
10	71167235	rs2278746	3734.62	intron-variant	TACR2	162321
10	77548176	rs4746329	7245.25	intron-variant	C10orf11	614537
10	83964123	rs10786961	2848.89	intron-variant	NRG3	605533
10	84477898	rs915349	3108.18	intron-variant	NRG3	605533
10	90747169	rs4934434	2695.56	intron-variant	FAS	134637
10	90773494	rs1977389	3203.55	intron-variant	FAS	134637
10	95228717	rs10882240	5761.06	intron-variant	MYOF	604603
10	95235408	rs7922093	4119.6	intron-variant	MYOF	604603
10	98407483	rs4919048	2400.55	intron-variant	PIK3AP1	607942
10	98454760	rs1436187	2753.71	intron-variant	PIK3AP1	607942
10	99129230	rs6584122	2351.54	reference,synonymous-codon	RRP12	NA
10	99204526	rs7081796	2312.43	intron-variant,upstream-variant-2KB	EXOSC1	606493
10	99640651	rs10786376	2522.47	intron-variant	CRTAC1	606276
10	100268520	rs1889974	3135.72	intron-variant	HPSE2	613469
10	100273119	rs10883112	3133.38	intron-variant	HPSE2	613469
10	100283151	rs4919233	3394.12	intron-variant	HPSE2	613469
10	100487637	rs4508137	2866.69	intron-variant	HPSE2	613469
10	105438751	rs3824774	4283.62	intron-variant,upstream-variant-2KB	SH3PXD2A	NA
10	106417957	rs4532962	2394.31	intron-variant	SORCS3	606285
10	112555409	rs11195327	6009.64	intron-variant	RBM20	613171
10	116365213	rs11196799	2255.44	intron-variant	ABLIM1	602330
10	126181006	rs4962632	2941.08	intron-variant	LHPP	NA
10	126265591	rs4962660	4380.47	intron-variant	LHPP	NA
10	128117765	rs7099858	3410.51	intron-variant	C10orf90	NA
10	128187301	rs7907159	3067.18	intron-variant	C10orf90	NA
10	132985051	rs2944462	2589.58	intron-variant	TCERG1L	NA
11	204062	rs2280544	2740.11	utr-variant-3-prime	BET1L	615417
11	2339737	rs2521282	5564.61	downstream-variant-500B,upstream-variant-2KB	TSPAN32	603853
11	2373515	rs800153	4799.75	intron-variant	CD81-AS1	NA
11	3729676	rs602879	2463.44	intron-variant	NUP98	601021
11	5345128	rs10837814	3042.1	missense,reference	OR51B2	NA
11	5410103	rs2736533	2583.41	upstream-variant-2KB	OR51M1	NA
11	5461991	rs1498486	4772.17	missense,reference	OR51I1	NA
11	7092893	rs11041157	3464.14	downstream-variant-500B	NLRP14	609665
11	9691765	rs12223505	3460.71	intron-variant	SWAP70	604762
11	9710354	rs1435463	3113.88	intron-variant	SWAP70	604762
11	11441318	rs2220315	3306.01	intron-variant	GALNT18	615136
11	11456749	rs7946706	4701.12	intron-variant	GALNT18	615136
11	11474462	rs10831616	3820.03	intron-variant	GALNT18	615136
11	18782131	rs1106865	3090.53	intron-variant	PTPN5	176879
11	20419028	rs7934372	4914.5	intron-variant	PRMT3	603190
11	20475560	rs10833328	4725.17	intron-variant	PRMT3	603190
11	36073654	rs1499512	3207.11	intron-variant	LDLRAD3	NA
11	44856227	rs7124825	3829.49	intron-variant	TSPAN18	NA
11	66328095	rs1815739	3859.77	reference,stop-gained	ACTN3	102574
11	66329732	rs540874	3859.77	missense,nc-transcript-variant,reference	ACTN3	102574
11	67419855	rs10736660	2440.02	upstream-variant-2KB	ACY3	614413
11	74881682	rs1789694	2609.09	intron-variant	SLCO2B1	604988
11	78507790	rs1941379	4107.3	intron-variant	TENM4	610084
11	78794102	rs4944221	4525.15	intron-variant	TENM4	610084
11	83930211	rs11233953	3849.77	intron-variant	DLG2	603583
11	84006510	rs4944478	3234.38	intron-variant	DLG2	603583
11	84680391	rs3851173	3297.09	intron-variant	DLG2	603583
11	86209682	rs611156	2833.34	intron-variant	ME3	604626
11	88395396	rs1391880	2459.32	intron-variant	GRM5	604102
11	95771057	rs669776	3115.34	intron-variant	MAML2	607537
11	95880984	rs1939472	2624.62	intron-variant	MAML2	607537
11	99257825	rs11219732	3497.61	intron-variant	CNTN5	607219
11	102044647	rs1942683	2278.3	intron-variant	YAP1	606608
11	106837790	rs6588940	4059.52	intron-variant	GUCY1A2	601244
11	114000727	rs926075	2223.08	intron-variant	ZBTB16	176797
11	117722742	rs3885041	3425.08	intron-variant	FXYD6-FXYD2	NA
11	117737359	rs7101835	4280.54	intron-variant	FXYD6-FXYD2	NA
11	117799804	rs722729	3121.97	intron-variant	TMPRSS13	610050
11	118430519	rs11552421	5703.65	missense,reference	IFT46	NA
11	128672581	rs687326	2867.68	intron-variant	FLI1	193067
11	132720248	rs2659615	2539.53	intron-variant	OPCML	600632
11	132911154	rs7129438	2832.95	intron-variant	OPCML	600632
12	714842	rs722097	3951.57	intron-variant	NINJ2	607297
12	2020015	rs2470414	2643.93	intron-variant	CACNA2D4	608171
12	2333652	rs11062164	3048.81	intron-variant,upstream-variant-2KB	CACNA1C-AS4	NA
12	3226930	rs6489438	2551.55	intron-variant	TSPAN9	613137
12	3245590	rs490316	2602.24	intron-variant	TSPAN9	613137
12	3368093	rs10491967	3330.19	intron-variant	TSPAN9	613137
12	5850904	rs11559856	2578.64	intron-variant,upstream-variant-2KB	ANO2	610109
12	14120489	rs11055697	2720.13	intron-variant	GRIN2B	138252
12	14125564	rs10505778	2683.07	intron-variant	GRIN2B	138252
12	14671795	rs11056007	4393.13	intron-variant	PLBD1	NA
12	16038556	rs1564183	2422.44	intron-variant	STRAP	605986
12	27783723	rs7969049	2607.45	intron-variant	PPFIBP1	603141
12	51065617	rs2684908	2610.53	intron-variant	DIP2B	611379
12	67136166	rs7961471	3385.06	intron-variant	GRIP1	604597
12	71968646	rs1292516	2437.8	intron-variant	LGR5	606667
12	72023759	rs1280596	3280.16	intron-variant	ZFC3H1	NA
12	77184441	rs10862509	2567.66	intron-variant	ZDHHC17	607799
12	79383573	rs10861276	3430.68	intron-variant	SYT1	185605
12	83447667	rs7304484	2209.51	intron-variant	TMTC2	615856
12	94232218	rs3858605	4241.93	intron-variant	CRADD	603454
12	94233753	rs7968920	7835.72	intron-variant	CRADD	603454
12	95529427	rs11613607	3245.25	intron-variant	FGD6	613520
12	95927762	rs3812813	3952.34	missense,reference	USP44	610993
12	105758566	rs2116675	4825.56	intron-variant	C12orf75	NA
12	106122114	rs2374548	3848.06	intron-variant	CASC18	NA
12	109331162	rs3918305	3257.12	intron-variant	SVOP	611699
12	118036810	rs7976621	3887.43	intron-variant	KSR2	610737
12	118239673	rs11068678	3035.5	intron-variant	KSR2	610737
12	118292418	rs2592286	4223.24	intron-variant	KSR2	610737
12	118375486	rs7973260	2833.03	intron-variant	KSR2	610737
12	119575019	rs11064681	3289.33	intron-variant	SRRM4	613103
12	122692820	rs12870	2724.16	utr-variant-3-prime	DIABLO	605219
12	124375466	rs10846570	2253.83	intron-variant	DNAH10	605884
12	125899452	rs440944	2258.18	intron-variant	TMEM132B	NA
12	125902148	rs10846885	2258.18	intron-variant	TMEM132B	NA
12	125916758	rs7303758	3056.56	intron-variant	TMEM132B	NA
12	129050836	rs10847648	2882.19	intron-variant	TMEM132C	NA
12	129580651	rs1872712	3336.61	intron-variant	TMEM132D	611257
12	130916685	rs7966010	2309.55	intron-variant	RIMBP2	611602
13	20762956	rs3751385	4047.49	utr-variant-3-prime	GJB2	121011
13	21188339	rs9506528	3014.51	intron-variant	IFT88	600595
13	21245468	rs9506533	3014.51	intron-variant	IFT88	600595
13	21397257	rs2034078	2883.74	intron-variant	XPO4	611449
13	26555548	rs3783142	4219.1	intron-variant	ATP8A2	605870
13	27145705	rs12867851	3666.7	intron-variant	WASF3	605068
13	29943237	rs2388094	3746.95	intron-variant	MTUS2	NA
13	38345195	rs11147671	2695.12	intron-variant	TRPC4	603651
13	43870362	rs9525757	3497.11	intron-variant	ENOX1	610914
13	46138203	rs3014918	3885.18	intron-variant	ERICH6B	NA
13	46413123	rs17067275	4651.05	intron-variant	SIAH3	615609
13	46788414	rs7329208	3631.04	intron-variant	LRRC63	NA
13	46821116	rs1230491	2644.63	intron-variant	LRRC63	NA
13	47180671	rs7491248	3873.18	intron-variant	LRCH1	610368
13	47259225	rs842383	3198.6	intron-variant	LRCH1	610368
13	74440000	rs9600179	4392.28	intron-variant	KLF12	607531
13	76042624	rs9543937	3384.69	intron-variant	TBC1D4	612465
13	76244056	rs2147006	4118.03	intron-variant	LMO7	604362
13	76371876	rs1570555	2358.3	intron-variant	LMO7	604362
13	86099968	rs9531803	3037.61	intron-variant	LINC00351	NA
13	86109694	rs1855665	2475.66	intron-variant	LINC00351	NA
13	93022401	rs9561023	2208.98	intron-variant	GPC5	602446
13	94286508	rs7990128	2520.78	intron-variant	GPC6	604404
13	101563916	rs3886776	3171.92	intron-variant	NALCN-AS1	NA
13	101564457	rs9300636	4319.54	intron-variant	NALCN-AS1	NA
13	101599892	rs11617409	4910.41	intron-variant	NALCN-AS1	NA
13	101604450	rs2803213	3650.92	intron-variant	NALCN-AS1	NA
14	20899176	rs11160653	3469.68	intron-variant	KLHL33	NA
14	25377188	rs12880456	2439.8	intron-variant	STXBP6	607958
14	28106048	rs1959967	3476.31	intron-variant,nc-transcript-variant	LINC00645	NA
14	33651895	rs7144454	6616.05	intron-variant	NPAS3	609430
14	33875672	rs10047941	2805.18	intron-variant	NPAS3	609430
14	33918556	rs4981192	2699	intron-variant	NPAS3	609430
14	33922976	rs1440197	3422.39	intron-variant	NPAS3	609430
14	35871217	rs8904	3058.43	utr-variant-3-prime	NFKBIA	164008
14	37190198	rs8009041	3043.55	intron-variant	SLC25A21	607571
14	57346872	rs11158135	3178.74	intron-variant	OTX2-AS1	NA
14	58236413	rs1950996	2510	intron-variant	SLC35F4	NA
14	58927173	rs10483699	2709.99	intron-variant	KIAA0586	610178
14	69039588	rs8009944	3404.58	intron-variant	RAD51B	602948
14	72515432	rs36740	3263.39	intron-variant	RGS6	603894
14	72518847	rs36735	4015.77	intron-variant	RGS6	603894
14	72528781	rs2215017	3620.79	intron-variant	RGS6	603894
14	72657084	rs149633	2623.32	intron-variant	RGS6	603894
14	73123271	rs4903041	3523.75	intron-variant	DPF3	601672
14	73135087	rs10138009	4003.22	intron-variant	DPF3	601672
14	73200847	rs10144553	2326.35	intron-variant	DPF3	601672
14	73220020	rs3742836	3204.77	reference,synonymous-codon	DPF3	601672
14	88647006	rs411418	2851.08	utr-variant-3-prime	KCNK10	605873
14	88661798	rs8009725	2885.76	intron-variant	KCNK10	605873
14	92913176	rs4144267	2948.63	intron-variant	SLC24A4	609840
14	92997183	rs8004456	4105.51	intron-variant	RIN3	610223
14	99729963	rs941519	3090	intron-variant	BCL11B	606558
15	26106233	rs7166725	2824.27	intron-variant	ATP10A	605855
15	29654085	rs939533	3593.01	intron-variant	FAM189A1	NA
15	29675431	rs4779623	2648.72	intron-variant	FAM189A1	NA
15	31297672	rs7182547	5020.94	intron-variant	TRPM1	603576
15	34014753	rs11635223	2121.35	intron-variant	RYR3	180903
15	37206361	rs11635230	2901.97	intron-variant	MEIS2	601740
15	42380395	rs776726	2387.84	intron-variant	PLA2G4D	612864
15	51606578	rs3751592	2378.94	downstream-variant-500B,intron-variant,upstream-variant-2KB	MIR7973-2	NA
15	54629175	rs7176207	4440.56	intron-variant	UNC13C	614568
15	55555602	rs4261468	4716.56	intron-variant	RAB27A	603868
15	60987230	rs4775287	3677.13	intron-variant	RORA	600825
15	62764680	rs370873	3739.75	intron-variant	TLN2	607349
15	62837619	rs736978	3170.76	intron-variant,upstream-variant-2KB	TLN2	607349
15	63642284	rs7166946	2347.72	intron-variant	CA12	603263
15	68932159	rs11633874	2484.24	intron-variant,upstream-variant-2KB	CORO2B	605002
15	71700427	rs12442632	2748.93	intron-variant	THSD4	614476
15	73027478	rs2277598	3258.93	missense,nc-transcript-variant,reference	BBS4	600374
15	94773470	rs1350090	2955.62	upstream-variant-2KB	MCTP2	NA
15	97316065	rs12900931	2428.15	nc-transcript-variant	SPATA8-AS1	NA
15	100667692	rs11247154	3072.5	intron-variant	ADAMTS17	607511
15	100889496	rs2289584	4820.81	intron-variant,nc-transcript-variant	SPATA41	NA
15	101422727	rs4646649	3398.56	intron-variant	ALDH1A3	600463
15	101606570	rs2925202	2299.77	intron-variant	LRRK1	610986
15	101781934	rs752092	3294.2	intron-variant	CHSY1	608183
16	295795	rs6600191	3734.75	intron-variant	ITFG3	NA
16	5839287	rs2342735	3120.83	intron-variant	RBFOX1	605104
16	6038717	rs8057452	2570.52	intron-variant	RBFOX1	605104
16	6632564	rs1861211	3327.61	intron-variant	RBFOX1	605104
16	6633080	rs8044704	3547.05	intron-variant	RBFOX1	605104
16	6907612	rs8050015	2262.17	intron-variant	RBFOX1	605104
16	6919984	rs953393	2698.71	intron-variant	RBFOX1	605104
16	6972216	rs1105004	2926.42	intron-variant	RBFOX1	605104
16	19216227	rs229007	2523.23	intron-variant	SYT17	NA
16	24202615	rs198145	2442.75	intron-variant	PRKCB	176970
16	28071953	rs7201505	2758.93	intron-variant	GSG1L	NA
16	75603925	rs6564267	3563.64	intron-variant	GABARAPL2	607452
16	75655049	rs1874022	3905.78	intron-variant	ADAT1	604230
16	78308940	rs9926888	4071.35	intron-variant	WWOX	605131
16	83096520	rs8046389	3016.51	intron-variant	CDH13	601364
16	83556050	rs4468601	2894.29	intron-variant	CDH13	601364
16	84465253	rs4782962	4363.52	intron-variant	ATP2C2	613082
16	84476334	rs2288578	4216.56	intron-variant	ATP2C2	613082
16	84600595	rs12929880	5056.95	intron-variant	COTL1	606748
16	85075135	rs9319454	2920.05	intron-variant	KIAA0513	611675
17	649232	rs3744741	3048.26	missense,reference	GEMIN4	606969
17	684729	rs3760495	3502.57	intron-variant,upstream-variant-2KB	GLOD4	NA
17	2322776	rs1056321	2237.37	nc-transcript-variant,utr-variant-3-prime	METTL16	NA
17	2793967	rs17762380	2360.3	intron-variant	RAP1GAP2	NA
17	2794856	rs9907411	3702.18	intron-variant	RAP1GAP2	NA
17	2881291	rs6502656	2575.34	intron-variant	RAP1GAP2	NA
17	5461514	rs3744717	3180.06	intron-variant	NLRP1	606636
17	15383670	rs7219850	4168.87	intron-variant	TVP23C-CDRT4	NA
17	17869642	rs6502629	3353.88	intron-variant	TOM1L2	615519
17	28488791	rs4494608	2500.75	intron-variant	NSRP1	NA
17	28525011	rs1042173	4302.35	utr-variant-3-prime	SLC6A4	182138
17	28549898	rs6354	2808.93	utr-variant-5-prime	SLC6A4	182138
17	38719799	rs3136685	3161.64	intron-variant	CCR7	600242
17	39084504	rs9257	2582.13	missense,reference	KRT23	606194
17	48051772	rs1058564	4903.28	utr-variant-3-prime	DLX4	601911
17	49735560	rs886078	3418.87	intron-variant	CA10	604642
17	53400110	rs12940636	2365.47	utr-variant-3-prime	HLF	142385
17	53489599	rs7213162	2404.86	intron-variant	MMD	604467
17	59544716	rs1009962	2942.84	intron-variant	TBX4	601719
17	65644419	rs2642039	3211.08	intron-variant	PITPNC1	605134
17	71558419	rs4789155	3293.51	intron-variant	SDK2	607217
17	76179530	rs11653181	3892.76	intron-variant,upstream-variant-2KB	AFMID	NA
17	79118602	rs4969259	2686.95	intron-variant	AATK	605276
18	609954	rs505171	4082.07	intron-variant	CLUL1	NA
18	3717383	rs4798110	3029.13	intron-variant	DLGAP1	605445
18	7608911	rs1893224	4726.09	intron-variant	PTPRM	176888
18	7614809	rs7233631	6537.46	intron-variant	PTPRM	176888
18	7887531	rs1441002	3055.64	intron-variant	PTPRM	176888
18	24570667	rs1436904	4603.87	intron-variant	CHST9	610191
18	24587049	rs1175745	4603.87	intron-variant	CHST9	610191
18	24631654	rs2171102	2615.37	intron-variant	CHST9	610191
18	28656735	rs3910498	3370.45	intron-variant	DSC2	125645
18	29051677	rs8091481	2916.33	intron-variant	DSG3	169615
18	42538724	rs17726928	4839.94	intron-variant	SETBP1	611060
18	44150558	rs4890674	2423.89	intron-variant	LOXHD1	613072
18	45718309	rs1124349	2390.78	intron-variant	ZBTB7C	NA
18	54265669	rs12457258	2569.17	nc-transcript-variant,utr-variant-3-prime	TXNL1	603049
18	60905921	rs8083946	4609.45	intron-variant	BCL2	151430
18	64252801	rs17810856	2458.2	intron-variant	CDH19	603016
18	67315307	rs17081435	2976.33	intron-variant	DOK6	611402
18	67557429	rs17208112	3769.94	intron-variant	CD226	605397
19	7762978	rs7246264	3698.26	intron-variant	FCER2	151445
19	10738639	rs3087969	2643.76	reference,synonymous-codon	SLC44A2	606106
19	14751929	rs8113491	2738.46	intron-variant	EMR3	606101
19	30207097	rs919359	4264.53	upstream-variant-2KB	C19orf12	614297
19	30304483	rs997669	3282.5	intron-variant	CCNE1	123837
19	33140381	rs259238	4001.54	intron-variant	ANKRD27	NA
19	34000725	rs33823	2632.26	intron-variant	PEPD	613230
19	34010289	rs33840	2626.42	intron-variant	PEPD	613230
19	36169285	rs11882996	2957.39	utr-variant-3-prime	UPK1A	611557
19	43914833	rs10853766	2594.1	intron-variant	TEX101	612665
19	46105198	rs10411518	2223.49	intron-variant	GPR4	600551
19	52704961	rs10420138	2517.2	intron-variant	PPP2R1A	605983
19	53750485	rs2965228	2811.8	intron-variant	ZNF677	NA
20	2725678	rs4815541	2503.15	intron-variant	EBF4	609935
20	5904040	rs742711	2666.99	missense,reference	CHGB	118920
20	6056356	rs1059391	3491.4	utr-variant-3-prime	FERMT1	607900
20	10469230	rs640415	2963.24	intron-variant	SLX4IP	615958
20	10562658	rs656478	5008.16	intron-variant	SLX4IP	615958
20	10591451	rs1234797	3761.79	intron-variant	SLX4IP	615958
20	18133847	rs6045218	3473.28	intron-variant	CSRP2BP	NA
20	32333181	rs7274811	4022.88	intron-variant	ZNF341	NA
20	34283626	rs11907022	2614.38	intron-variant	NFS1	603485
20	45288453	rs6066043	5357.44	intron-variant	SLC13A3	606411
20	45587770	rs11696413	3585.33	intron-variant	EYA2	601654
20	45849764	rs2235908	2939.23	intron-variant	ZMYND8	615713
20	47865509	rs238209	3085.84	missense,reference	ZNFX1	NA
20	52068141	rs6063947	2434.31	intron-variant	TSHZ2	614118
20	52112016	rs1999602	2716.88	downstream-variant-500B,intron-variant	TSHZ2	614118
20	52677959	rs461140	2777.11	intron-variant	BCAS1	602968
21	16343812	rs13050325	3501.01	intron-variant	NRIP1	602490
21	35861717	rs2834497	2208.44	intron-variant	KCNE1	176261
21	37566153	rs8128925	2304.25	intron-variant	DOPEY2	604803
21	39285453	rs3787870	2334.84	intron-variant	KCNJ6	600877
21	39930706	rs1999328	3575.18	intron-variant	ERG	165080
21	39938412	rs2836518	3575.18	intron-variant	ERG	165080
21	40818379	rs2837035	2713.45	intron-variant,upstream-variant-2KB	MIR6508	NA
21	43107623	rs7275945	2822.97	intron-variant	LINC00111	NA
21	43182319	rs2838116	2422.47	intron-variant	RIPK4	605706
21	43185765	rs4919944	2912.12	intron-variant	RIPK4	605706
21	43321426	rs3819159	3480.91	intron-variant	C2CD2	NA
21	43338328	rs2839422	3385.06	reference,synonymous-codon	C2CD2	NA
21	43772947	rs225340	2306.47	upstream-variant-2KB	TFF2	182590
21	43942249	rs6586325	2753.9	intron-variant	SLC37A1	608094
21	43951989	rs228047	2799.33	intron-variant	SLC37A1	608094
21	43967126	rs228082	2581.06	intron-variant	SLC37A1	608094
21	44126321	rs8133010	3569.85	intron-variant	PDE9A	602973
21	46322487	rs4607021	3571.75	intron-variant	ITGB2	600065
21	46335580	rs2838737	2985.97	intron-variant	ITGB2	600065
22	18608627	rs362133	2635.98	intron-variant	TUBA8	605742
22	20046687	rs399162	2183.59	intron-variant	TANGO2	NA
22	25610710	rs5760912	3769.75	intron-variant	CRYBB2	123620
22	32878244	rs5754110	2687.09	intron-variant	FBXO7	605648
22	37467270	rs5756504	3362.21	intron-variant	TMPRSS6	609862
22	44472344	rs5764084	2603.78	intron-variant	PARVB	608121
22	45063743	rs6007233	2454.36	upstream-variant-2KB	PRR5	609406
22	46448819	rs8137493	2960.07	intron-variant,upstream-variant-2KB	PRR34-AS1	NA
22	50595842	rs5771086	3166.93	intron-variant	MOV10L1	605794
